# Supplementary material for: Neutralizing antibodies induced in immunized macaques recognize the CD4-binding site on an occluded-open HIV-1 envelope trimer
Source: Nat Commun. 2022 Feb 8;13:732. doi: 10.1038/s41467-022-28424-3 (PMC8826976; doi:10.1038/s41467-022-28424-3)
Supplement: Supplementary file 6 — Source Data [file 41467_2022_28424_MOESM6_ESM.xlsx]

## Sheet: Figure 1a Left
1303 IgG	no competitor		1303 - 3BNC117		1303 - 10-1074		1303 - pg16		1303 - VRC34
0.00610352	0.047	0.054	0.015	0.035	0.05	0.054	0.049	0.065	0.092	0.103
0.0244141	0.134	0.146	0.065	0.079	0.129	0.134	0.125	0.156	0.171	0.127
0.0976562	0.241	0.266	0.137	0.139	0.257	0.266	0.137	0.247	0.189	0.227
0.390625	0.392	0.392	0.204	0.214	0.337	0.374	0.327	0.325	0.311	0.335
1.5625	0.394	0.38	0.249	0.25	0.409	0.425	0.38	0.383	0.339	0.372
6.25	0.462	0.418	0.182	0.239	0.449	0.431	0.067*	0.439	0.087*	0.339
25	0.449	0.411	0.193	0.174	0.456	0.488	0.395	0.072*	0.395	0.409
	Red: outlier points with background values are removed. Error bars are not shown for these points

## Sheet: Figure 1a Right
1573 IgG	no competitor		1573 - 3BNC117		1573 - 10-1074		1573 - pg16		1573 - VRC34
0.00610352	0.018	0.022	0.013	0.017	0.026	0.025	0.025	0.02	0.039	0.045
0.0244141	0.042	0.042	0.019	0.016	0.055	0.056	0.051	0.056	0.059	0.076
0.0976562	0.09	0.094	0.039	0.036	0.115	0.111	0.058	0.094	0.1	0.116
0.390625	0.128	0.133	0.052	0.05	0.157	0.172	0.127	0.121	0.124	0.14
1.5625	0.157	0.166	0.067	0.062	0.19	0.209	0.151	0.111	0.14	0.149
6.25	0.191	0.2	0.051	0.066	0.222	0.261	0.112	0.149	0.146	0.156
25	0.202	0.174	0.059	0.05	0.235	0.245	0.08	0.197	0.128	0.154

## Sheet: Figure 1b Right
Fab (ug/ml)	Ab1303 + BG505		Ab1573 + BG505		b12 + BG505		IOMA + BG505
200	0.219	0.191	0.045	0.051	0.051	0.052	2.383	2.329
40	0.061	0.056	0.049	0.046	0.05	0.05	2.266	2.117
8	0.048	0.048	0.047	0.045	0.048	0.049	1.963	1.925
1.6	0.047	0.047	0.045	0.046	0.047	0.045	1.123	1.072
0.32	0.044	0.063	0.045	0.046	0.052	0.047	0.328	0.291
0.064	0.045	0.044	0.047	0.048	0.048	0.048	0.085	0.08
0.013	0.046	0.047	0.054	0.047	0.045	0.049	0.053	0.051
0.003	0.052	0.056	0.047	0.046	0.044	0.048	0.05	0.052

## Sheet: Figure 1c Left
Volume (mL)	Trimer_RI	Trimer_mass (Da)	BG505-1303_1hr-RT_RI	BG505-1303_1hr-RT_mass1	BG505-1303_1hr-RT_mass2	RI_BG505-1303_1hr-37C	BG505-1303_1hr-37C_Mass1	BG505-1303_1hr-37C_Mass2
-0.236174	-9.65e-10		1.07e-08			-1.58e-08
-0.236174	-1.77e-09		8.26e-09			-1.6e-08
-0.236174	-2.4e-09		6.33e-09			-1.6e-08
-0.236174	-3.67e-09		5.81e-09			-1.6e-08
-0.236174	-4.69e-09		5.49e-09			-1.64e-08
-0.236174	-6.13e-09		4.34e-09			-1.71e-08
-0.236174	-7.26e-09		3.49e-09			-1.84e-08
-0.236174	-7.84e-09		4.48e-09			-1.97e-08
-0.236174	-7.68e-09		4.52e-09			-2.01e-08
-0.236174	-6.14e-09		4.32e-09			-2.02e-08
-0.236174	-6.32e-09		4.12e-09			-2.15e-08
-0.236174	-6.49e-09		3.73e-09			-2.18e-08
-0.236174	-6.83e-09		2.67e-09			-2.3e-08
-0.236174	-7.49e-09		2.23e-09			-2.44e-08
-0.236174	-8.03e-09		1.61e-09			-2.46e-08
-0.236174	-8.1e-09		-1.53e-09			-2.48e-08
-0.236174	-8.38e-09		-4.34e-09			-2.47e-08
-0.236174	-8.88e-09		-5.54e-09			-2.2e-08
-0.236174	-9.76e-09		-6.91e-09			-2.18e-08
-0.236174	-1.06e-08		-7.48e-09			-2.18e-08
-0.236174	-1.09e-08		-8.33e-09			-2.17e-08
-0.236174	-1.1e-08		-8.99e-09			-2.18e-08
-0.236174	-1.12e-08		-9.39e-09			-2.33e-08
-0.236174	-1.15e-08		-9.07e-09			-2.48e-08
-0.236174	-1.17e-08		-6.53e-09			-2.6e-08
-0.236174	-9.81e-09		-5.45e-09			-2.7e-08
-0.236174	-8.63e-09		-5.42e-09			-2.78e-08
-0.236174	-8.41e-09		-5.44e-09			-2.86e-08
-0.236174	-8.5e-09		-5.7e-09			-2.9e-08
-0.236174	-8.6e-09		-5.96e-09			-2.92e-08
-0.236174	-8.81e-09		-6.97e-09			-2.94e-08
-0.236174	-1.02e-08		-7.07e-09			-2.99e-08
-0.236174	-1.08e-08		-7.33e-09			-2.97e-08
-0.236174	-1.1e-08		-7.6e-09			-2.72e-08
-0.236174	-1.12e-08		-7.68e-09			-2.67e-08
-0.236174	-1.2e-08		-7.93e-09			-2.68e-08
-0.236174	-1.24e-08		-8.18e-09			-2.69e-08
-0.236174	-1.25e-08		-8.44e-09			-2.73e-08
-0.236174	-1.26e-08		-7.76e-09			-2.81e-08
-0.236174	-1.33e-08		-5.97e-09			-2.92e-08
-0.236174	-1.27e-08		-3.15e-09			-2.91e-08
-0.236174	-9.34e-09		-2.82e-09			-2.91e-08
-0.236174	-7.86e-09		-2.69e-09			-3.02e-08
-0.236174	-7.56e-09		-2.98e-09			-3.1e-08
-0.236174	-7.45e-09		-3.26e-09			-3.1e-08
-0.236174	-7.62e-09		-3.82e-09			-3.13e-08
-0.236174	-7.78e-09		-5.24e-09			-3.26e-08
-0.236174	-9.03e-09		-5.27e-09			-3.38e-08
-0.236174	-9.9e-09		-5.3e-09			-3.19e-08
-0.236174	-1.01e-08		-5.35e-09			-2.84e-08
-0.236174	-1.03e-08		-5.8e-09			-2.73e-08
-0.236174	-1.07e-08		-6.3e-09			-2.72e-08
-0.236174	-1.13e-08		-6.35e-09			-2.71e-08
-0.236174	-1.14e-08		-6.39e-09			-2.72e-08
-0.236174	-1.16e-08		-6.21e-09			-2.74e-08
-0.236174	-1.2e-08		-5.49e-09			-2.79e-08
-0.236174	-1.19e-08		-3.46e-09			-2.79e-08
-0.236174	-8.87e-09		-2.9e-09			-2.79e-08
-0.236174	-4.42e-09		-2.67e-09			-2.81e-08
-0.236174	-3.7e-09		-2.89e-09			-2.9e-08
-0.236174	-3.36e-09		-3.11e-09			-2.93e-08
-0.236174	-3.73e-09		-3.53e-09			-2.9e-08
-0.236174	-4.1e-09		-4.76e-09			-2.88e-08
-0.236174	-4.98e-09		-5.46e-09			-2.87e-08
0.04453	-6.55e-09		-5.81e-09			-2.8e-08
0.048916	-6.87e-09		-6.16e-09			-2.7e-08
0.053302	-7.29e-09		-6.91e-09			-2.64e-08
0.057688	-8.92e-09		-7.86e-09			-2.63e-08
0.062074	-1.05e-08		-7.94e-09			-2.64e-08
0.06646	-1.06e-08		-8.58e-09			-2.65e-08
0.070846	-1.09e-08		-8.59e-09			-2.7e-08
0.075232	-1.14e-08		-7.18e-09			-2.78e-08
0.079618	-1.07e-08		-4.65e-09			-2.86e-08
0.084004	-8.53e-09		-4.2e-09			-2.81e-08
0.08839	-7.74e-09		-4.02e-09			-2.8e-08
0.092776	-7.37e-09		-4.27e-09			-2.79e-08
0.097162	-7.24e-09		-4.51e-09			-2.79e-08
0.101548	-7.27e-09		-4.97e-09			-2.78e-08
0.105934	-7.31e-09		-5.83e-09			-2.79e-08
0.11032	-7.91e-09		-6.09e-09			-2.83e-08
0.114706	-7.94e-09		-6.21e-09			-2.75e-08
0.119092	-7.97e-09		-7.01e-09			-2.45e-08
0.123478	-8.02e-09		-8.03e-09			-2.44e-08
0.127864	-8.27e-09		-8.46e-09			-2.43e-08
0.13225	-9.1e-09		-8.37e-09			-2.43e-08
0.136636	-9.03e-09		-8.35e-09			-2.43e-08
0.141022	-9.03e-09		-8.32e-09			-2.51e-08
0.145408	-9.04e-09		-7.25e-09			-2.61e-08
0.149794	-8.72e-09		-4.73e-09			-2.64e-08
0.15418	-6.57e-09		-3.91e-09			-2.65e-08
0.158566	-5.46e-09		-3.93e-09			-2.65e-08
0.162952	-4.91e-09		-3.99e-09			-2.68e-08
0.167338	-4.86e-09		-4.05e-09			-2.75e-08
0.171724	-4.91e-09		-4.61e-09			-2.76e-08
0.17611	-4.96e-09		-5.69e-09			-2.76e-08
0.180496	-5.87e-09		-5.75e-09			-2.8e-08
0.184882	-7.17e-09		-5.82e-09			-2.74e-08
0.189268	-7.2e-09		-5.93e-09			-2.5e-08
0.193654	-7.23e-09		-6.53e-09			-2.46e-08
0.19804	-7.29e-09		-7.42e-09			-2.45e-08
0.202426	-8.69e-09		-7.79e-09			-2.44e-08
0.206812	-9.3e-09		-7.76e-09			-2.48e-08
0.211198	-9.62e-09		-7.73e-09			-2.51e-08
0.215584	-9.77e-09		-6.66e-09			-2.64e-08
0.21997	-8.77e-09		-4.84e-09			-2.68e-08
0.224356	-6.66e-09		-4.77e-09			-2.68e-08
0.228742	-5.76e-09		-4.97e-09			-2.68e-08
0.233128	-5.8e-09		-5.16e-09			-2.71e-08
0.237514	-5.83e-09		-5.57e-09			-2.76e-08
0.2419	-5.88e-09		-6.2e-09			-2.8e-08
0.246286	-6.31e-09		-6.99e-09			-2.85e-08
0.250672	-6.58e-09		-7.62e-09			-2.88e-08
0.255058	-6.67e-09		-7.83e-09			-2.72e-08
0.259444	-6.76e-09		-8.04e-09			-2.42e-08
0.26383	-7.56e-09		-8.51e-09			-2.37e-08
0.268216	-8.82e-09		-8.62e-09			-2.37e-08
0.272602	-8.86e-09		-9.15e-09			-2.37e-08
0.276988	-8.9e-09		-9.72e-09			-2.37e-08
0.281374	-9.05e-09		-9.43e-09			-2.4e-08
0.28576	-9.38e-09		-8.53e-09			-2.44e-08
0.290146	-8.99e-09		-6.59e-09			-2.45e-08
0.294532	-5.8e-09		-6.5e-09			-2.46e-08
0.298918	-5.28e-09		-6.54e-09			-2.52e-08
0.303304	-5.2e-09		-6.58e-09			-2.61e-08
0.30769	-5.17e-09		-6.67e-09			-2.67e-08
0.312076	-5.15e-09		-7.76e-09			-2.67e-08
0.316462	-4.87e-09		-8.61e-09			-2.67e-08
0.320848	-4.74e-09		-8.97e-09			-2.75e-08
0.325234	-4.69e-09		-9e-09			-2.65e-08
0.32962	-4.68e-09		-9.04e-09			-2.36e-08
0.334006	-5.12e-09		-1.03e-08			-2.3e-08
0.338392	-5.57e-09		-1.06e-08			-2.31e-08
0.342778	-6.34e-09		-1.07e-08			-2.31e-08
0.347164	-6.95e-09		-1.15e-08			-2.34e-08
0.35155	-7.27e-09		-1.19e-08			-2.42e-08
0.355936	-7.29e-09		-1.09e-08			-2.57e-08
0.360322	-6.41e-09		-8.33e-09			-2.6e-08
0.364708	-4.58e-09		-8.32e-09			-2.61e-08
0.369094	-3.45e-09		-8.34e-09			-2.61e-08
0.37348	-3.26e-09		-8.49e-09			-2.63e-08
0.377866	-3.24e-09		-8.64e-09			-2.71e-08
0.382252	-3.44e-09		-9.31e-09			-2.71e-08
0.386638	-3.64e-09		-1.05e-08			-2.75e-08
0.391024	-3.88e-09		-1.17e-08			-2.75e-08
0.39541	-4.27e-09		-1.19e-08			-2.56e-08
0.399796	-4.38e-09		-1.22e-08			-2.32e-08
0.404182	-4.64e-09		-1.27e-08			-2.31e-08
0.408568	-5.28e-09		-1.35e-08			-2.3e-08
0.412954	-5.32e-09		-1.37e-08			-2.3e-08
0.41734	-5.37e-09		-1.43e-08			-2.32e-08
0.421726	-5.76e-09		-1.45e-08			-2.41e-08
0.426112	-6.56e-09		-1.35e-08			-2.5e-08
0.430498	-6.99e-09		-1.16e-08			-2.52e-08
0.434884	-4.57e-09		-1.13e-08			-2.52e-08
0.43927	-3.19e-09		-1.13e-08			-2.65e-08
0.443656	-2.54e-09		-1.13e-08			-2.77e-08
0.448042	-2.58e-09		-1.19e-08			-2.77e-08
0.452428	-2.62e-09		-1.25e-08			-2.77e-08
0.456814	-2.92e-09		-1.34e-08			-2.78e-08
0.4612	-4.51e-09		-1.38e-08			-2.81e-08
0.465586	-5.33e-09		-1.39e-08			-2.75e-08
0.469972	-5.08e-09		-1.48e-08			-2.48e-08
0.474358	-4.96e-09		-1.65e-08			-2.38e-08
0.478744	-4.96e-09		-1.71e-08			-2.38e-08
0.48313	-5.06e-09		-1.72e-08			-2.39e-08
0.487516	-5.16e-09		-1.77e-08			-2.4e-08
0.491902	-5.29e-09		-1.8e-08			-2.48e-08
0.496288	-7.16e-09		-1.73e-08			-2.55e-08
0.500674	-9.76e-09		-1.54e-08			-2.53e-08
0.50506	-9.07e-09		-1.5e-08			-2.52e-08
0.509446	-8.97e-09		-1.48e-08			-2.51e-08
0.513832	-8.96e-09		-1.48e-08			-2.51e-08
0.518218	-9.05e-09		-1.56e-08			-2.5e-08
0.522604	-9.15e-09		-1.65e-08			-2.48e-08
0.52699	-1.04e-08		-1.72e-08			-2.47e-08
0.531376	-1.14e-08		-1.73e-08			-2.37e-08
0.535762	-1.32e-08		-1.75e-08			-2.22e-08
0.540148	-1.35e-08		-1.79e-08			-2.1e-08
0.544534	-1.35e-08		-1.9e-08			-2.04e-08
0.54892	-1.36e-08		-1.95e-08			-2.03e-08
0.553306	-1.38e-08		-1.97e-08			-2.03e-08
0.557692	-1.4e-08		-2e-08			-2.03e-08
0.562078	-1.42e-08		-2.03e-08			-2.06e-08
0.566464	-1.52e-08		-1.93e-08			-2.09e-08
0.57085	-1.44e-08		-1.81e-08			-2.08e-08
0.575236	-1.16e-08		-1.75e-08			-2.08e-08
0.579622	-1.01e-08		-1.73e-08			-2.08e-08
0.584008	-9.76e-09		-1.75e-08			-2.07e-08
0.588394	-9.78e-09		-1.76e-08			-2.06e-08
0.59278	-9.86e-09		-1.83e-08			-2.06e-08
0.597166	-9.93e-09		-1.91e-08			-2.06e-08
0.601552	-1.12e-08		-1.94e-08			-2.05e-08
0.605938	-1.19e-08		-1.96e-08			-1.91e-08
0.610324	-1.09e-08		-1.97e-08			-1.68e-08
0.61471	-1.09e-08		-2.01e-08			-1.55e-08
0.619096	-1.09e-08		-2.11e-08			-1.54e-08
0.623482	-1.1e-08		-2.15e-08			-1.53e-08
0.627868	-1.11e-08		-2.08e-08			-1.55e-08
0.632254	-1.11e-08		-2.03e-08			-1.56e-08
0.63664	-1.11e-08		-1.92e-08			-1.6e-08
0.641026	-1.02e-08		-1.71e-08			-1.6e-08
0.645412	-7.81e-09		-1.68e-08			-1.59e-08
0.649798	-7.02e-09		-1.68e-08			-1.6e-08
0.654184	-6.64e-09		-1.69e-08			-1.68e-08
0.65857	-6.72e-09		-1.69e-08			-1.69e-08
0.662956	-6.79e-09		-1.81e-08			-1.71e-08
0.667342	-7.1e-09		-1.92e-08			-1.75e-08
0.671728	-7.83e-09		-1.93e-08			-1.71e-08
0.676114	-8.44e-09		-1.94e-08			-1.57e-08
0.6805	-8.42e-09		-1.97e-08			-1.36e-08
0.684886	-8.41e-09		-2.09e-08			-1.33e-08
0.689272	-8.34e-09		-2.15e-08			-1.31e-08
0.693658	-8.35e-09		-2.08e-08			-1.3e-08
0.698044	-8.41e-09		-2.08e-08			-1.3e-08
0.70243	-8.48e-09		-2.07e-08			-1.33e-08
0.706816	-8.59e-09		-2.02e-08			-1.4e-08
0.711202	-7.89e-09		-1.76e-08			-1.41e-08
0.715588	-5.08e-09		-1.76e-08			-1.41e-08
0.719974	-3.76e-09		-1.78e-08			-1.42e-08
0.72436	-3.51e-09		-1.8e-08			-1.53e-08
0.728746	-3.57e-09		-1.85e-08			-1.58e-08
0.733132	-3.63e-09		-1.93e-08			-1.59e-08
0.737518	-3.81e-09		-1.99e-08			-1.6e-08
0.741904	-4.78e-09		-2.03e-08			-1.6e-08
0.74629	-5.34e-09		-2.03e-08			-1.49e-08
0.750676	-5.37e-09		-2.04e-08			-1.2e-08
0.755062	-5.4e-09		-2.04e-08			-1.06e-08
0.759448	-5.49e-09		-2.08e-08			-9.93e-09
0.763834	-5.7e-09		-2.12e-08			-9.88e-09
0.76822	-5.89e-09		-2.14e-08			-9.83e-09
0.772606	-6.44e-09		-2.14e-08			-9.84e-09
0.776992	-6.42e-09		-1.94e-08			-1.01e-08
0.781378	-5.33e-09		-1.78e-08			-1.07e-08
0.785764	-2.27e-09		-1.7e-08			-1.07e-08
0.79015	-1.1e-09		-1.69e-08			-1.08e-08
0.794536	-1.15e-09		-1.71e-08			-1.17e-08
0.798922	-1.2e-09		-1.73e-08			-1.17e-08
0.803308	-1.46e-09		-1.77e-08			-1.16e-08
0.807694	-1.96e-09		-1.81e-08			-1.16e-08
0.81208	-2.37e-09		-1.87e-08			-1.12e-08
0.816466	-2.78e-09		-1.89e-08			-9.51e-09
0.820852	-3.26e-09		-1.91e-08			-6.34e-09
0.825238	-3.74e-09		-2.02e-08			-5.12e-09
0.829624	-4.76e-09		-2.03e-08			-5.08e-09
0.83401	-3.8e-09		-2.06e-08			-5.05e-09
0.838396	-2.93e-09		-1.99e-08			-5.06e-09
0.842782	-2.86e-09		-1.94e-08			-5.42e-09
0.847168	-2.79e-09		-1.87e-08			-5.62e-09
0.851554	-2.34e-09		-1.56e-08			-5.76e-09
0.85594	-5.19e-10		-1.45e-08			-6.29e-09
0.860326	3.21e-10		-1.45e-08			-6.54e-09
0.864712	2.97e-10		-1.47e-08			-5.95e-09
0.869098	2.73e-10		-1.48e-08			-5.77e-09
0.873484	2.35e-10		-1.51e-08			-5.71e-09
0.87787	-7.09e-10		-1.56e-08			-5.68e-09
0.882256	-1.8e-09		-1.59e-08			-5.65e-09
0.886642	-2.76e-09		-1.6e-08			-4.62e-09
0.891028	-2.86e-09		-1.6e-08			-1.44e-09
0.895414	-2.95e-09		-1.61e-08			-8.72e-10
0.8998	-3.16e-09		-1.63e-08			-5.79e-10
0.904186	-3.55e-09		-1.64e-08			-5.8e-10
0.908572	-4.26e-09		-1.67e-08			-5.82e-10
0.912958	-4.8e-09		-1.71e-08			-7e-10
0.917344	-4.18e-09		-1.53e-08			-1.1e-09
0.92173	-1.98e-09		-1.21e-08			-1.06e-09
0.926116	1.29e-09		-1.17e-08			-1.23e-09
0.930502	1.81e-09		-1.16e-08			-1.39e-09
0.934888	1.89e-09		-1.16e-08			-1.79e-09
0.939274	1.8e-09		-1.16e-08			-1.76e-09
0.94366	1.71e-09		-1.18e-08			-1.73e-09
0.948046	1.51e-09		-1.21e-08			-1.72e-09
0.952432	1.31e-09		-1.18e-08			-1.78e-09
0.956818	1.14e-09		-1.17e-08			-4.8e-10
0.961204	9.72e-10		-1.17e-08			1.62e-09
0.96559	5.62e-10		-1.18e-08			1.67e-09
0.969976	-1.28e-10		-1.19e-08			1.72e-09
0.974362	-3e-10		-1.21e-08			1.76e-09
0.978748	-4.71e-10		-1.23e-08			1.45e-09
0.983134	-6.53e-10		-1.17e-08			1.29e-09
0.98752	-7.75e-10		-1.07e-08			7.14e-10
0.991906	3.24e-10		-8.49e-09			6.18e-10
0.996292	3.3e-09		-8.31e-09			5.22e-10
1.00068	4.44e-09		-8.31e-09			5.96e-11
1.00506	4.41e-09		-8.34e-09			-1.1e-09
1.00945	4.38e-09		-8.37e-09			-6.14e-10
1.01384	4.26e-09		-9.26e-09			-5.13e-10
1.01822	4.03e-09		-9.35e-09			-4.12e-10
1.02261	2.97e-09		-9.53e-09			4.64e-11
1.02699	2.75e-09		-9.7e-09			9.63e-10
1.03138	2.54e-09		-1.01e-08			2.84e-09
1.03577	2.33e-09		-1.06e-08			3.02e-09
1.04015	1.19e-09		-1.07e-08			3.1e-09
1.04454	7.17e-10		-1.07e-08			3.08e-09
1.04892	5.61e-10		-1.09e-08			3.05e-09
1.05331	5.74e-10		-1.06e-08			2.13e-09
1.0577	9.23e-10		-8.14e-09			1.38e-09
1.06208	1.75e-09		-5.6e-09			1.42e-09
1.06647	3.61e-09		-5.29e-09			1.45e-09
1.07085	4.89e-09		-5.25e-09			1.38e-09
1.07524	5.52e-09		-5.42e-09			1.3e-09
1.07963	5.81e-09		-5.59e-09			1.31e-09
1.08401	5.33e-09		-5.93e-09			1.32e-09
1.0884	4.84e-09		-6.24e-09			1.26e-09
1.09278	3.96e-09		-6.55e-09			1.48e-09
1.09717	3.39e-09		-6.63e-09			3.3e-09
1.10156	3.32e-09		-7.09e-09			5.74e-09
1.10594	3.24e-09		-7.54e-09			6.18e-09
1.11033	3.05e-09		-7.61e-09			6.24e-09
1.11471	2.51e-09		-7.39e-09			6.22e-09
1.1191	2.33e-09		-7.35e-09			6.19e-09
1.12349	2.15e-09		-7.31e-09			5.84e-09
1.12787	2.1e-09		-5.93e-09			5.58e-09
1.13226	2.87e-09		-3.21e-09			5.59e-09
1.13664	5.16e-09		-2.74e-09			5.5e-09
1.14103	6.52e-09		-2.53e-09			5.4e-09
1.14542	6.6e-09		-2.53e-09			4.62e-09
1.1498	6.61e-09		-2.74e-09			4.64e-09
1.15419	6.55e-09		-2.96e-09			4.67e-09
1.15857	6.48e-09		-3.71e-09			4.62e-09
1.16296	5.94e-09		-3.83e-09			4.67e-09
1.16735	5.16e-09		-3.94e-09			6.47e-09
1.17173	5.01e-09		-4.21e-09			9.45e-09
1.17612	4.87e-09		-4.42e-09			9.58e-09
1.1805	4.57e-09		-4.76e-09			9.62e-09
1.18489	4.32e-09		-5.63e-09			9.65e-09
1.18928	4.25e-09		-5.71e-09			9.42e-09
1.19366	4.12e-09		-5.05e-09			7.49e-09
1.19805	3.56e-09		-3.04e-09			6.22e-09
1.20243	3.96e-09		7.81e-11			5.9e-09
1.20682	6.27e-09		1.84e-10			5.83e-09
1.21121	7.24e-09		1.74e-10			5.76e-09
1.21559	7.35e-09		1.42e-10			5.52e-09
1.21998	7.25e-09		1.1e-10			4.78e-09
1.22436	7.15e-09		-1.44e-11			5.09e-09
1.22875	6.91e-09		-5.42e-10			5.5e-09
1.23314	6.45e-09		-9.52e-10			5.9e-09
1.23752	5.13e-09		-9.93e-10			7.23e-09
1.24191	5.1e-09		-1.03e-09			9.87e-09
1.24629	4.95e-09		-1.15e-09			1.03e-08
1.25068	3.93e-09		-1.28e-09			1.04e-08
1.25507	4.47e-09		-1.4e-09			1.04e-08
1.25945	4.54e-09		-1.66e-09			1.05e-08
1.26384	4.52e-09		-2.44e-09			1.03e-08
1.26822	4.5e-09		-1.23e-09			1.02e-08
1.27261	5.36e-09		-2.29e-10			1.02e-08
1.277	7.52e-09		2.28e-10			1.02e-08
1.28138	8.07e-09		3.43e-10			9.95e-09
1.28577	8.3e-09		1.8e-10			9.45e-09
1.29015	8.03e-09		1.59e-11			9.22e-09
1.29454	7.75e-09		-7.8e-11			9.23e-09
1.29893	7.2e-09		-2.06e-10			9.24e-09
1.30331	5.97e-09		-6.46e-10			8.79e-09
1.3077	5.33e-09		-1.2e-09			1.02e-08
1.31208	5e-09		-1.59e-09			1.3e-08
1.31647	4.67e-09		-2.07e-09			1.35e-08
1.32086	3.95e-09		-2.46e-09			1.37e-08
1.32524	3.16e-09		-2.86e-09			1.38e-08
1.32963	3.24e-09		-3.47e-09			1.37e-08
1.33401	3.62e-09		-3.64e-09			1.35e-08
1.3384	3.86e-09		-1.9e-09			1.22e-08
1.34279	4.46e-09		9.55e-10			1.23e-08
1.34717	6.31e-09		1.26e-09			1.23e-08
1.35156	6.74e-09		1.24e-09			1.23e-08
1.35594	6.71e-09		1.21e-09			1.17e-08
1.36033	6.68e-09		1.18e-09			1.14e-08
1.36472	6.6e-09		-6.38e-11			1.1e-08
1.3691	5.68e-09		-7.18e-10			1.07e-08
1.37349	4.78e-09		-8.96e-10			1.05e-08
1.37787	3.82e-09		-1.07e-09			1.19e-08
1.38226	3.66e-09		-1.52e-09			1.41e-08
1.38665	2.93e-09		-2.72e-09			1.44e-08
1.39103	1.57e-09		-3.13e-09			1.46e-08
1.39542	1.26e-09		-3.18e-09			1.47e-08
1.3998	3.65e-10		-3.23e-09			1.44e-08
1.40419	-1.02e-09		-3.32e-09			1.41e-08
1.40858	-2.14e-09		-2.68e-09			1.32e-08
1.41296	-1.58e-09		-6.25e-11			1.29e-08
1.41735	1.39e-09		7.12e-11			1.26e-08
1.42173	1.89e-09		1.02e-10			1.18e-08
1.42612	1.95e-09		3.69e-12			1.14e-08
1.43051	1.72e-09		-9.48e-11			1.15e-08
1.43489	1.48e-09		-9.71e-10			1.15e-08
1.43928	1.03e-09		-1.45e-09			1.15e-08
1.44366	3.21e-10		-1.58e-09			1.08e-08
1.44805	-9.21e-11		-1.71e-09			1.2e-08
1.45244	-1.26e-10		-1.94e-09			1.52e-08
1.45682	-1.59e-10		-2.42e-09			1.53e-08
1.46121	-2.15e-10		-2.69e-09			1.53e-08
1.46559	-4.37e-10		-2.99e-09			1.53e-08
1.46998	-1.57e-09		-3.52e-09			1.52e-08
1.47437	-1.41e-09		-3.21e-09			1.48e-08
1.47875	-1.22e-09		-9.93e-10			1.42e-08
1.48314	-1.03e-09		3.65e-11			1.39e-08
1.48752	1.26e-09		4.94e-10			1.34e-08
1.49191	1.36e-09		5.82e-10			1.29e-08
1.4963	1.35e-09		3.36e-10			1.25e-08
1.50068	1.32e-09		9.09e-11			1.31e-08
1.50507	1.29e-09		-1.11e-09			1.33e-08
1.50945	-2.63e-10		-1.59e-09			1.36e-08
1.51384	-1.83e-09		-1.87e-09			1.42e-08
1.51823	-1.98e-09		-2.14e-09			1.59e-08
1.52261	-2.13e-09		-3.25e-09			1.71e-08
1.527	-2.4e-09		-3.57e-09			1.71e-08
1.53138	-3.24e-09		-3.91e-09			1.72e-08
1.53577	-3.99e-09		-4.45e-09			1.71e-08
1.54016	-4.7e-09		-5.12e-09			1.64e-08
1.54454	-5.59e-09		-5.61e-09			1.55e-08
1.54893	-7.05e-09		-4.46e-09			1.42e-08
1.55331	-6.59e-09		-1.4e-09			1.31e-08
1.5577	-3.62e-09		-9.19e-10			1.28e-08
1.56209	-2.44e-09		-7.17e-10			1.24e-08
1.56647	-2.49e-09		-1.04e-09			1.14e-08
1.57086	-2.55e-09		-1.37e-09			1.12e-08
1.57524	-2.82e-09		-2.05e-09			1.09e-08
1.57963	-3.41e-09		-3.4e-09			1.06e-08
1.58402	-4.78e-09		-3.58e-09			1.08e-08
1.5884	-5.21e-09		-3.63e-09			1.22e-08
1.59279	-5.66e-09		-4.01e-09			1.48e-08
1.59717	-6.11e-09		-4.3e-09			1.49e-08
1.60156	-7.65e-09		-4.76e-09			1.5e-08
1.60595	-8.25e-09		-5.45e-09			1.5e-08
1.61033	-8.71e-09		-5.71e-09			1.47e-08
1.61472	-9.66e-09		-6.12e-09			1.33e-08
1.6191	-9.69e-09		-4.91e-09			1.2e-08
1.62349	-8.87e-09		-2.04e-09			1.17e-08
1.62788	-7.08e-09		-2.18e-09			1.14e-08
1.63226	-6.66e-09		-2.32e-09			1.11e-08
1.63665	-6.72e-09		-2.6e-09			1.05e-08
1.64103	-6.78e-09		-3.13e-09			9.91e-09
1.64542	-6.88e-09		-3.48e-09			1.01e-08
1.64981	-7.7e-09		-4.3e-09			1.04e-08
1.65419	-8.12e-09		-4.75e-09			1.07e-08
1.65858	-8.22e-09		-4.98e-09			1.26e-08
1.66296	-8.33e-09		-6.85e-09			1.41e-08
1.66735	-8.56e-09		-7.51e-09			1.49e-08
1.67174	-9.05e-09		-7.64e-09			1.5e-08
1.67612	-9.12e-09		-7.77e-09			1.51e-08
1.68051	-9.19e-09		-8.05e-09			1.47e-08
1.68489	-9.7e-09		-8.03e-09			1.42e-08
1.68928	-9.55e-09		-6.28e-09			1.32e-08
1.69367	-8.2e-09		-3.64e-09			1.33e-08
1.69805	-5.98e-09		-3.65e-09			1.33e-08
1.70244	-5.89e-09		-3.67e-09			1.31e-08
1.70682	-5.9e-09		-3.7e-09			1.3e-08
1.71121	-5.92e-09		-3.88e-09			1.27e-08
1.7156	-5.94e-09		-5.66e-09			1.18e-08
1.71998	-7.41e-09		-7.06e-09			1.11e-08
1.72437	-7.97e-09		-7.1e-09			1.12e-08
1.72875	-8.22e-09		-7.13e-09			1.21e-08
1.73314	-8.48e-09		-7.18e-09			1.42e-08
1.73753	-9.15e-09		-7.78e-09			1.42e-08
1.74191	-1.02e-08		-8.75e-09			1.42e-08
1.7463	-1.02e-08		-8.72e-09			1.42e-08
1.75068	-1.02e-08		-8.69e-09			1.35e-08
1.75507	-1.03e-08		-8.65e-09			1.25e-08
1.75946	-1.05e-08		-7.89e-09			1.24e-08
1.76384	-1.03e-08		-6.9e-09			1.24e-08
1.76823	-8.59e-09		-6.44e-09			1.25e-08
1.77261	-8.44e-09		-6.37e-09			1.21e-08
1.777	-8.41e-09		-6.74e-09			1.12e-08
1.78139	-8.53e-09		-7.1e-09			1.1e-08
1.78577	-8.64e-09		-7.47e-09			1.09e-08
1.79016	-1.02e-08		-7.86e-09			1.05e-08
1.79454	-1.16e-08		-8.26e-09			9.78e-09
1.79893	-1.23e-08		-8.91e-09			1.05e-08
1.80332	-1.28e-08		-1.01e-08			1.33e-08
1.8077	-1.34e-08		-1.1e-08			1.34e-08
1.81209	-1.43e-08		-1.1e-08			1.34e-08
1.81647	-1.43e-08		-1.14e-08			1.35e-08
1.82086	-1.44e-08		-1.19e-08			1.35e-08
1.82525	-1.44e-08		-1.27e-08			1.27e-08
1.82963	-1.45e-08		-1.09e-08			1.2e-08
1.83402	-1.43e-08		-8.46e-09			1.2e-08
1.8384	-1.17e-08		-8.34e-09			1.15e-08
1.84279	-1.13e-08		-8.31e-09			1.04e-08
1.84718	-1.13e-08		-8.41e-09			9.66e-09
1.85156	-1.13e-08		-8.51e-09			9.7e-09
1.85595	-1.14e-08		-1.03e-08			9.73e-09
1.86033	-1.2e-08		-1.17e-08			9.48e-09
1.86472	-1.34e-08		-1.18e-08			8.75e-09
1.86911	-1.36e-08		-1.18e-08			1.01e-08
1.87349	-1.36e-08		-1.19e-08			1.22e-08
1.87788	-1.36e-08		-1.29e-08			1.22e-08
1.88226	-1.5e-08		-1.37e-08			1.23e-08
1.88665	-1.57e-08		-1.41e-08			1.23e-08
1.89104	-1.59e-08		-1.4e-08			1.17e-08
1.89542	-1.64e-08		-1.34e-08			1.12e-08
1.89981	-1.61e-08		-1.2e-08			1.06e-08
1.90419	-1.51e-08		-1.05e-08			1.06e-08
1.90858	-1.28e-08		-9.79e-09			1.05e-08
1.91297	-1.19e-08		-9.76e-09			9.94e-09
1.91735	-1.19e-08		-9.82e-09			9.78e-09
1.92174	-1.2e-08		-9.89e-09			9.89e-09
1.92612	-1.2e-08		-1.13e-08			9.94e-09
1.93051	-1.23e-08		-1.16e-08			9.99e-09
1.9349	-1.34e-08		-1.18e-08			1e-08
1.93928	-1.35e-08		-1.21e-08			1.14e-08
1.94367	-1.37e-08		-1.29e-08			1.43e-08
1.94805	-1.38e-08		-1.4e-08			1.47e-08
1.95244	-1.45e-08		-1.4e-08			1.49e-08
1.95683	-1.48e-08		-1.42e-08			1.5e-08
1.96121	-1.51e-08		-1.44e-08			1.45e-08
1.9656	-1.53e-08		-1.52e-08			1.41e-08
1.96998	-1.55e-08		-1.45e-08			1.31e-08
1.97437	-1.45e-08		-1.18e-08			1.3e-08
1.97876	-1.16e-08		-1.16e-08			1.28e-08
1.98314	-1.04e-08		-1.16e-08			1.23e-08
1.98753	-1.02e-08		-1.17e-08			1.14e-08
1.99191	-1.02e-08		-1.18e-08			1.08e-08
1.9963	-1.05e-08		-1.29e-08			1.06e-08
2.00069	-1.08e-08		-1.37e-08			9.86e-09
2.00507	-1.15e-08		-1.39e-08			9.66e-09
2.00946	-1.15e-08		-1.44e-08			1.09e-08
2.01384	-1.15e-08		-1.48e-08			1.35e-08
2.01823	-1.17e-08		-1.54e-08			1.37e-08
2.02262	-1.2e-08		-1.54e-08			1.37e-08
2.027	-1.18e-08		-1.57e-08			1.37e-08
2.03139	-1.16e-08		-1.59e-08			1.36e-08
2.03577	-1.15e-08		-1.61e-08			1.25e-08
2.04016	-1.15e-08		-1.45e-08			1.08e-08
2.04455	-1.1e-08		-1.34e-08			1e-08
2.04893	-8.46e-09		-1.29e-08			1.01e-08
2.05332	-7.6e-09		-1.27e-08			1.01e-08
2.0577	-7.75e-09		-1.3e-08			9.8e-09
2.06209	-7.91e-09		-1.32e-08			9.91e-09
2.06648	-8.24e-09		-1.42e-08			1e-08
2.07086	-8.91e-09		-1.51e-08			1.01e-08
2.07525	-1.01e-08		-1.53e-08			1.02e-08
2.07963	-1.02e-08		-1.6e-08			1.25e-08
2.08402	-1.02e-08		-1.72e-08			1.37e-08
2.08841	-1.03e-08		-1.8e-08			1.38e-08
2.09279	-1.06e-08		-1.84e-08			1.38e-08
2.09718	-1.09e-08		-1.87e-08			1.39e-08
2.10156	-1.17e-08		-1.97e-08			1.37e-08
2.10595	-1.26e-08		-1.94e-08			1.36e-08
2.11034	-1.28e-08		-1.75e-08			1.27e-08
2.11472	-1.13e-08		-1.48e-08			1.26e-08
2.11911	-8.05e-09		-1.48e-08			1.25e-08
2.12349	-7.88e-09		-1.48e-08			1.19e-08
2.12788	-7.85e-09		-1.49e-08			1.15e-08
2.13227	-8e-09		-1.5e-08			1.14e-08
2.13665	-8.14e-09		-1.54e-08			1.11e-08
2.14104	-9.75e-09		-1.59e-08			1.09e-08
2.14542	-1.07e-08		-1.6e-08			1.13e-08
2.14981	-1.07e-08		-1.6e-08			1.28e-08
2.1542	-1.08e-08		-1.65e-08			1.41e-08
2.15858	-1.09e-08		-1.71e-08			1.47e-08
2.16297	-1.13e-08		-1.71e-08			1.48e-08
2.16735	-1.2e-08		-1.72e-08			1.48e-08
2.17174	-1.23e-08		-1.74e-08			1.47e-08
2.17613	-1.19e-08		-1.71e-08			1.45e-08
2.18051	-1.15e-08		-1.51e-08			1.35e-08
2.1849	-1.07e-08		-1.27e-08			1.35e-08
2.18928	-8.7e-09		-1.24e-08			1.34e-08
2.19367	-8.07e-09		-1.24e-08			1.34e-08
2.19806	-8.08e-09		-1.26e-08			1.31e-08
2.20244	-8.27e-09		-1.29e-08			1.22e-08
2.20683	-8.46e-09		-1.34e-08			1.19e-08
2.21121	-8.81e-09		-1.44e-08			1.18e-08
2.2156	-9.56e-09		-1.46e-08			1.18e-08
2.21999	-9.66e-09		-1.48e-08			1.3e-08
2.22437	-9.68e-09		-1.6e-08			1.43e-08
2.22876	-9.71e-09		-1.68e-08			1.5e-08
2.23314	-9.74e-09		-1.69e-08			1.54e-08
2.23753	-9.64e-09		-1.69e-08			1.55e-08
2.24192	-9.48e-09		-1.73e-08			1.5e-08
2.2463	-9.44e-09		-1.66e-08			1.45e-08
2.25069	-9.4e-09		-1.51e-08			1.34e-08
2.25507	-8.71e-09		-1.37e-08			1.34e-08
2.25946	-6.56e-09		-1.36e-08			1.34e-08
2.26385	-6.13e-09		-1.36e-08			1.33e-08
2.26823	-5.96e-09		-1.37e-08			1.31e-08
2.27262	-6.34e-09		-1.39e-08			1.3e-08
2.277	-6.72e-09		-1.53e-08			1.22e-08
2.28139	-7.46e-09		-1.65e-08			1.21e-08
2.28578	-7.94e-09		-1.66e-08			1.21e-08
2.29016	-7.92e-09		-1.67e-08			1.34e-08
2.29455	-7.94e-09		-1.69e-08			1.47e-08
2.29893	-8.02e-09		-1.83e-08			1.5e-08
2.30332	-8.1e-09		-1.86e-08			1.51e-08
2.30771	-8.09e-09		-1.84e-08			1.5e-08
2.31209	-8.03e-09		-1.82e-08			1.48e-08
2.31648	-7.77e-09		-1.79e-08			1.44e-08
2.32086	-7.47e-09		-1.62e-08			1.38e-08
2.32525	-6.91e-09		-1.5e-08			1.38e-08
2.32964	-3.64e-09		-1.43e-08			1.38e-08
2.33402	-2.35e-09		-1.41e-08			1.36e-08
2.33841	-1.72e-09		-1.47e-08			1.31e-08
2.34279	-1.91e-09		-1.54e-08			1.31e-08
2.34718	-2.1e-09		-1.6e-08			1.31e-08
2.35157	-2.76e-09		-1.71e-08			1.3e-08
2.35595	-3.79e-09		-1.72e-08			1.29e-08
2.36034	-3.54e-09		-1.75e-08			1.43e-08
2.36472	-3.33e-09		-1.78e-08			1.54e-08
2.36911	-3.45e-09		-1.82e-08			1.57e-08
2.3735	-3.56e-09		-1.83e-08			1.57e-08
2.37788	-3.81e-09		-1.85e-08			1.57e-08
2.38227	-4.29e-09		-1.84e-08			1.57e-08
2.38665	-4.59e-09		-1.79e-08			1.47e-08
2.39104	-4.39e-09		-1.61e-08			1.31e-08
2.39543	-3.36e-09		-1.39e-08			1.27e-08
2.39981	-6.64e-10		-1.37e-08			1.26e-08
2.4042	-6.09e-10		-1.37e-08			1.14e-08
2.40858	-8.5e-10		-1.39e-08			1.13e-08
2.41297	-1.09e-09		-1.41e-08			1.14e-08
2.41736	-1.56e-09		-1.44e-08			1.15e-08
2.42174	-2.36e-09		-1.56e-08			1.15e-08
2.42613	-2.87e-09		-1.61e-08			1.18e-08
2.43051	-3.05e-09		-1.63e-08			1.34e-08
2.4349	-3.34e-09		-1.66e-08			1.63e-08
2.43929	-3.62e-09		-1.66e-08			1.64e-08
2.44367	-3.85e-09		-1.71e-08			1.64e-08
2.44806	-3.63e-09		-1.81e-08			1.65e-08
2.45244	-3.53e-09		-1.81e-08			1.63e-08
2.45683	-3.43e-09		-1.78e-08			1.54e-08
2.46122	-3.39e-09		-1.59e-08			1.43e-08
2.4656	-2.37e-09		-1.35e-08			1.43e-08
2.46999	1.55e-10		-1.32e-08			1.37e-08
2.47437	1.2e-09		-1.3e-08			1.3e-08
2.47876	1.12e-09		-1.31e-08			1.23e-08
2.48315	1.04e-09		-1.33e-08			1.21e-08
2.48753	8.25e-10		-1.34e-08			1.24e-08
2.49192	3.9e-10		-1.44e-08			1.26e-08
2.4963	-5.76e-10		-1.44e-08			1.3e-08
2.50069	-1.09e-09		-1.45e-08			1.41e-08
2.50508	-1.14e-09		-1.47e-08			1.66e-08
2.50946	-1.19e-09		-1.53e-08			1.67e-08
2.51385	-1.31e-09		-1.56e-08			1.68e-08
2.51823	-1.55e-09		-1.55e-08			1.69e-08
2.52262	-1.74e-09		-1.55e-08			1.63e-08
2.52701	-1.77e-09		-1.55e-08			1.57e-08
2.53139	-1.59e-09		-1.42e-08			1.49e-08
2.53578	8.58e-10		-1.16e-08			1.48e-08
2.54016	2.11e-09		-1.16e-08			1.44e-08
2.54455	2.4e-09		-1.17e-08			1.3e-08
2.54894	2.53e-09		-1.18e-08			1.21e-08
2.55332	2.44e-09		-1.21e-08			1.21e-08
2.55771	2.36e-09		-1.36e-08			1.21e-08
2.56209	1.22e-09		-1.44e-08			1.17e-08
2.56648	4.32e-10		-1.41e-08			1.06e-08
2.57087	3.22e-10		-1.37e-08			1.23e-08
2.57525	2.12e-10		-1.37e-08			1.37e-08
2.57964	-1.57e-10		-1.37e-08			1.38e-08
2.58402	-6.17e-10		-1.38e-08			1.38e-08
2.58841	-6.51e-10		-1.39e-08			1.39e-08
2.5928	-4.46e-10		-1.4e-08			1.37e-08
2.59718	-2.65e-10		-1.29e-08			1.3e-08
2.60157	-2.08e-11		-1.02e-08			1.19e-08
2.60595	1.2e-09		-8.61e-09			1.17e-08
2.61034	3.93e-09		-7.83e-09			1.17e-08
2.61473	4.92e-09		-7.74e-09			1.07e-08
2.61911	4.96e-09		-7.78e-09			1.07e-08
2.6235	4.95e-09		-7.82e-09			1.07e-08
2.62788	4.7e-09		-8.5e-09			9.42e-09
2.63227	4.45e-09		-9.95e-09			9.1e-09
2.63666	3.34e-09		-1.04e-08			9.85e-09
2.64104	3.21e-09		-1.05e-08			1.17e-08
2.64543	3.15e-09		-1.14e-08			1.4e-08
2.64981	2.54e-09		-1.17e-08			1.42e-08
2.6542	1.97e-09		-1.18e-08			1.42e-08
2.65859	1.94e-09		-1.19e-08			1.42e-08
2.66297	1.67e-09		-1.18e-08			1.41e-08
2.66736	1.6e-09		-1.12e-08			1.23e-08
2.67174	1.61e-09		-9.46e-09			1.04e-08
2.67613	2.47e-09		-6.72e-09			1.04e-08
2.68052	5.41e-09		-5.9e-09			1.04e-08
2.6849	6.24e-09		-5.88e-09			1.02e-08
2.68929	6.22e-09		-6.35e-09			9.66e-09
2.69367	6.19e-09		-6.83e-09			9.63e-09
2.69806	6.17e-09		-7.78e-09			9.6e-09
2.70245	4.53e-09		-8.68e-09			8.99e-09
2.70683	3.38e-09		-8.74e-09			9.37e-09
2.71122	3.3e-09		-8.79e-09			1.05e-08
2.7156	3.18e-09		-9.64e-09			1.17e-08
2.71999	3.05e-09		-9.72e-09			1.19e-08
2.72438	2.77e-09		-9.85e-09			1.19e-08
2.72876	3.19e-09		-1.04e-08			1.17e-08
2.73315	3.31e-09		-1.11e-08			1.15e-08
2.73753	3.36e-09		-1.02e-08			1e-08
2.74192	3.39e-09		-7.02e-09			9.62e-09
2.74631	5.11e-09		-5.8e-09			9.27e-09
2.75069	8.73e-09		-5.9e-09			8.91e-09
2.75508	1.07e-08		-6e-09			7.93e-09
2.75946	1.07e-08		-6.25e-09			7.01e-09
2.76385	1.06e-08		-6.77e-09			7.04e-09
2.76824	1.06e-08		-7.62e-09			7.07e-09
2.77262	1.04e-08		-7.98e-09			6.99e-09
2.77701	9.96e-09		-8.02e-09			6.17e-09
2.78139	9.9e-09		-8.13e-09			7.65e-09
2.78578	9.83e-09		-8.93e-09			8.84e-09
2.79017	9.66e-09		-9.83e-09			8.88e-09
2.79455	9.33e-09		-9.96e-09			8.92e-09
2.79894	8.88e-09		-1.02e-08			8.74e-09
2.80332	8.8e-09		-1.04e-08			8.24e-09
2.80771	8.2e-09		-1.01e-08			7.2e-09
2.8121	7.8e-09		-8.57e-09			6.43e-09
2.81648	9.83e-09		-6.34e-09			6.4e-09
2.82087	1.13e-08		-6.35e-09			6.38e-09
2.82525	1.19e-08		-6.42e-09			5.22e-09
2.82964	1.21e-08		-6.5e-09			4.75e-09
2.83403	1.18e-08		-6.77e-09			4.11e-09
2.83841	1.16e-08		-7.54e-09			4.11e-09
2.8428	1.09e-08		-7.86e-09			4.1e-09
2.84718	9.97e-09		-7.95e-09			4.04e-09
2.85157	9.81e-09		-8.04e-09			6.24e-09
2.85596	9.64e-09		-8.3e-09			8.66e-09
2.86034	9.12e-09		-8.98e-09			8.77e-09
2.86473	8.01e-09		-9.28e-09			8.75e-09
2.86911	7.93e-09		-9.35e-09			8.73e-09
2.8735	8.62e-09		-9.79e-09			8.61e-09
2.87789	8.69e-09		-9.79e-09			7.66e-09
2.88227	8.76e-09		-7.39e-09			7.31e-09
2.88666	1.03e-08		-6.47e-09			7.29e-09
2.89104	1.33e-08		-6.51e-09			7.28e-09
2.89543	1.4e-08		-6.55e-09			6e-09
2.89982	1.39e-08		-6.8e-09			4.77e-09
2.9042	1.38e-08		-7.39e-09			4.13e-09
2.90859	1.35e-08		-8.22e-09			4.17e-09
2.91297	1.29e-08		-9.44e-09			4.22e-09
2.91736	1.16e-08		-9.6e-09			4.25e-09
2.92175	1.08e-08		-9.76e-09			5.22e-09
2.92613	1.07e-08		-1.01e-08			6.39e-09
2.93052	1.03e-08		-1.09e-08			6.68e-09
2.9349	9.37e-09		-1.14e-08			6.84e-09
2.93929	8.33e-09		-1.19e-08			6.8e-09
2.94368	8.24e-09		-1.23e-08			6.76e-09
2.94806	8.1e-09		-1.23e-08			5.95e-09
2.95245	7e-09		-1.11e-08			4.69e-09
2.95683	8.46e-09		-8.44e-09			4.25e-09
2.96122	1.16e-08		-8.29e-09			3.77e-09
2.96561	1.16e-08		-8.24e-09			2.28e-09
2.96999	1.15e-08		-8.31e-09			1.49e-09
2.97438	1.12e-08		-8.39e-09			1.38e-09
2.97876	1.08e-08		-9.38e-09			8.19e-10
2.98315	9.46e-09		-1.05e-08			1.81e-11
2.98754	8.86e-09		-1.05e-08			-1.71e-10
2.99192	8.78e-09		-1.06e-08			1.52e-09
2.99631	8.69e-09		-1.07e-08			3.03e-09
3.00069	8.38e-09		-1.2e-08			3.43e-09
3.00508	7.74e-09		-1.23e-08			3.64e-09
3.00947	7.44e-09		-1.24e-08			3.57e-09
3.01385	7.1e-09		-1.31e-08			3.51e-09
3.01824	6.23e-09		-1.28e-08			1.96e-09
3.02262	5.68e-09		-1.04e-08			9.58e-10
3.02701	7.17e-09		-9.36e-09			8.23e-10
3.0314	9.67e-09		-9.14e-09			6.87e-10
3.03578	9.99e-09		-9.05e-09			3.02e-10
3.04017	1.01e-08		-9.06e-09			-1.01e-09
3.04455	9.98e-09		-9.34e-09			-1.77e-09
3.04894	9.87e-09		-9.62e-09			-2.53e-09
3.05333	9.18e-09		-1.08e-08			-3.49e-09
3.05771	8e-09		-1.08e-08			-3.55e-09
3.0621	7.96e-09		-1.08e-08			-2.28e-09
3.06648	7.93e-09		-1.08e-08			-1.08e-09
3.07087	7.87e-09		-1.09e-08			-7.91e-10
3.07526	7.39e-09		-1.1e-08			-7.07e-10
3.07964	7.36e-09		-1.12e-08			-6.58e-10
3.08403	7.32e-09		-1.2e-08			-6.09e-10
3.08841	6.53e-09		-1.22e-08			-1.73e-09
3.0928	6.49e-09		-1.1e-08			-2.35e-09
3.09719	7.88e-09		-9.58e-09			-2.36e-09
3.10157	9.13e-09		-8.91e-09			-2.37e-09
3.10596	9.74e-09		-9.04e-09			-2.56e-09
3.11034	1e-08		-9.16e-09			-2.57e-09
3.11473	1.01e-08		-9.71e-09			-2.57e-09
3.11912	9.99e-09		-1.1e-08			-3.11e-09
3.1235	9.88e-09		-1.2e-08			-2.67e-09
3.12789	8.97e-09		-1.23e-08			-1.84e-09
3.13227	8.4e-09		-1.28e-08			1.88e-10
3.13666	8.33e-09		-1.36e-08			1.41e-09
3.14105	6.83e-09		-1.4e-08			1.48e-09
3.14543	5.86e-09		-1.43e-08			1.49e-09
3.14982	5.69e-09		-1.5e-08			1.5e-09
3.1542	4.71e-09		-1.54e-08			9.27e-10
3.15859	3.97e-09		-1.44e-08			-1.6e-10
3.16298	3.48e-09		-1.16e-08			-1.64e-10
3.16736	4.53e-09		-1.03e-08			-1.69e-10
3.17175	7.47e-09		-1e-08			-2.46e-10
3.17613	8.35e-09		-1e-08			-5.19e-10
3.18052	8.29e-09		-1e-08			-9.09e-10
3.18491	8.24e-09		-1.08e-08			-1.3e-09
3.18929	8e-09		-1.15e-08			-1.47e-09
3.19368	7.5e-09		-1.21e-08			-5.8e-10
3.19806	6.42e-09		-1.24e-08			-5.22e-10
3.20245	6.07e-09		-1.27e-08			1.16e-09
3.20684	6.02e-09		-1.34e-08			2.49e-09
3.21122	4.76e-09		-1.45e-08			2.64e-09
3.21561	4.25e-09		-1.47e-08			2.73e-09
3.21999	4.04e-09		-1.44e-08			2.49e-09
3.22438	3.83e-09		-1.41e-08			2.24e-09
3.22877	3.89e-09		-1.34e-08			1.48e-09
3.23315	4.9e-09		-1.21e-08			7.4e-10
3.23754	6.82e-09		-1.05e-08			3.21e-10
3.24192	9.38e-09		-1.05e-08			-1.41e-10
3.24631	1.06e-08		-1.07e-08			-7.8e-10
3.2507	1.05e-08		-1.1e-08			-1.57e-09
3.25508	1.04e-08		-1.15e-08			-2.12e-09
3.25947	1.03e-08		-1.27e-08			-2.31e-09
3.26385	9.99e-09		-1.36e-08			-2.47e-09
3.26824	9.52e-09		-1.35e-08			-1.9e-09
3.27263	9.39e-09		-1.34e-08			-6.59e-11
3.27701	9.26e-09		-1.35e-08			1.42e-09
3.2814	9.13e-09		-1.37e-08			2.19e-09
3.28578	8.24e-09		-1.4e-08			2.39e-09
3.29017	7.92e-09		-1.44e-08			2.5e-09
3.29456	7.7e-09		-1.49e-08			2.18e-09
3.29894	7.34e-09		-1.49e-08			1.87e-09
3.30333	6.6e-09		-1.29e-08			1.48e-09
3.30771	7.97e-09		-1.24e-08			1.5e-09
3.3121	1.13e-08		-1.23e-08			1.52e-09
3.31649	1.14e-08		-1.24e-08			9.95e-10
3.32087	1.14e-08		-1.25e-08			4.36e-12
3.32526	1.13e-08		-1.27e-08			-6.68e-11
3.32964	1.12e-08		-1.38e-08			2.21e-10
3.33403	9.88e-09		-1.43e-08			3.05e-10
3.33842	9.22e-09		-1.44e-08			3.9e-10
3.3428	9.1e-09		-1.45e-08			1.43e-09
3.34719	8.62e-09		-1.55e-08			2.41e-09
3.35157	7.85e-09		-1.58e-08			2.9e-09
3.35596	6.49e-09		-1.58e-08			3.11e-09
3.36035	5.21e-09		-1.58e-08			2.92e-09
3.36473	5.06e-09		-1.58e-08			2.72e-09
3.36912	4.47e-09		-1.58e-08			1.8e-09
3.3735	4.63e-09		-1.42e-08			1.37e-09
3.37789	6.93e-09		-1.3e-08			1.18e-09
3.38228	8.96e-09		-1.3e-08			9.88e-10
3.38666	9.36e-09		-1.3e-08			4.46e-10
3.39105	9.3e-09		-1.3e-08			-8.24e-10
3.39543	9.23e-09		-1.33e-08			-1.25e-09
3.39982	8.93e-09		-1.4e-08			-1.24e-09
3.40421	8.32e-09		-1.52e-08			-1.74e-09
3.40859	7.53e-09		-1.54e-08			-2.02e-09
3.41298	7.19e-09		-1.56e-08			1.31e-10
3.41736	6.86e-09		-1.59e-08			3.92e-09
3.42175	5.58e-09		-1.7e-08			3.98e-09
3.42614	5.06e-09		-1.8e-08			3.98e-09
3.43052	4.84e-09		-1.84e-08			3.99e-09
3.43491	4.87e-09		-1.84e-08			3.77e-09
3.43929	4.93e-09		-1.83e-08			2.42e-09
3.44368	5.14e-09		-1.69e-08			1.81e-09
3.44807	5.78e-09		-1.58e-08			1.68e-09
3.45245	7.9e-09		-1.58e-08			1.55e-09
3.45684	8.67e-09		-1.59e-08			9.65e-10
3.46122	8.67e-09		-1.6e-08			7.63e-10
3.46561	8.5e-09		-1.65e-08			8e-10
3.47	8.33e-09		-1.76e-08			1.02e-09
3.47438	7.6e-09		-1.88e-08			1.3e-09
3.47877	5.88e-09		-1.88e-08			1.65e-09
3.48315	5.94e-09		-1.88e-08			3.52e-09
3.48754	5.88e-09		-2e-08			4.88e-09
3.49193	5.83e-09		-2.09e-08			5.54e-09
3.49631	5.73e-09		-2.1e-08			5.49e-09
3.5007	5.49e-09		-2.13e-08			5.43e-09
3.50508	5.25e-09		-2.15e-08			5.15e-09
3.50947	5.34e-09		-2.21e-08			4.32e-09
3.51386	6.13e-09		-2e-08			4.34e-09
3.51824	7.15e-09		-1.87e-08			4.36e-09
3.52263	9.69e-09		-1.86e-08			4.27e-09
3.52701	1.01e-08		-1.87e-08			3.62e-09
3.5314	1.01e-08		-1.9e-08			3.66e-09
3.53579	1.01e-08		-1.93e-08			3.7e-09
3.54017	1.01e-08		-2.01e-08			3.69e-09
3.54456	9.95e-09		-2.04e-08			3.63e-09
3.54894	9.55e-09		-2.06e-08			4.17e-09
3.55333	9.13e-09		-2.16e-08			6.8e-09
3.55772	8.87e-09		-2.29e-08			8.22e-09
3.5621	7.8e-09		-2.39e-08			8.34e-09
3.56649	7.05e-09		-2.47e-08			8.4e-09
3.57087	7.13e-09		-2.5e-08			8.1e-09
3.57526	7.12e-09		-2.55e-08			7.81e-09
3.57965	7.09e-09		-2.54e-08			7.44e-09
3.58403	7.06e-09		-2.35e-08			6.96e-09
3.58842	8.15e-09		-2.22e-08			6.93e-09
3.5928	1.07e-08		-2.19e-08			6.96e-09
3.59719	1.16e-08		-2.17e-08			6.09e-09
3.60158	1.16e-08		-2.17e-08			5.58e-09
3.60596	1.16e-08		-2.21e-08			5.5e-09
3.61035	1.15e-08		-2.24e-08			5.5e-09
3.61473	9.82e-09		-2.35e-08			5.51e-09
3.61912	8.7e-09		-2.37e-08			5.47e-09
3.62351	8.36e-09		-2.39e-08			7.04e-09
3.62789	8.13e-09		-2.46e-08			8.26e-09
3.63228	7.9e-09		-2.5e-08			8.56e-09
3.63666	7.66e-09		-2.51e-08			8.72e-09
3.64105	7.47e-09		-2.6e-08			8.66e-09
3.64544	7.05e-09		-2.69e-08			8.61e-09
3.64982	6.87e-09		-2.71e-08			7.55e-09
3.65421	6.7e-09		-2.5e-08			6.83e-09
3.65859	7.83e-09		-2.37e-08			6.74e-09
3.66298	1.05e-08		-2.37e-08			6.64e-09
3.66737	1.12e-08		-2.37e-08			6.35e-09
3.67175	1.12e-08		-2.4e-08			5.93e-09
3.67614	1.11e-08		-2.47e-08			5.53e-09
3.68052	1.07e-08		-2.55e-08			5.62e-09
3.68491	9.94e-09		-2.67e-08			5.78e-09
3.6893	8.75e-09		-2.7e-08			6.34e-09
3.69368	8.68e-09		-2.72e-08			8.57e-09
3.69807	8.62e-09		-2.76e-08			1.17e-08
3.70245	8.43e-09		-2.8e-08			1.2e-08
3.70684	8.33e-09		-2.81e-08			1.2e-08
3.71123	8.36e-09		-2.83e-08			1.21e-08
3.71561	8.69e-09		-2.77e-08			1.21e-08
3.72	8.93e-09		-2.68e-08			1.22e-08
3.72438	9.18e-09		-2.51e-08			1.2e-08
3.72877	1.06e-08		-2.48e-08			1.19e-08
3.73316	1.35e-08		-2.46e-08			1.18e-08
3.73754	1.35e-08		-2.46e-08			1.16e-08
3.74193	1.35e-08		-2.5e-08			1.1e-08
3.74631	1.34e-08		-2.54e-08			1.09e-08
3.7507	1.32e-08		-2.62e-08			1.08e-08
3.75509	1.23e-08		-2.64e-08			1.06e-08
3.75947	1.22e-08		-2.66e-08			1.05e-08
3.76386	1.22e-08		-2.69e-08			1.25e-08
3.76824	1.22e-08		-2.88e-08			1.45e-08
3.77263	1.21e-08		-2.97e-08			1.46e-08
3.77702	1.19e-08		-2.9e-08			1.47e-08
3.7814	1.19e-08		-2.9e-08			1.47e-08
3.78579	1.19e-08		-2.9e-08			1.46e-08
3.79017	1.19e-08		-2.9e-08			1.36e-08
3.79456	1.19e-08		-2.77e-08			1.27e-08
3.79895	1.42e-08		-2.5e-08			1.26e-08
3.80333	1.54e-08		-2.49e-08			1.26e-08
3.80772	1.59e-08		-2.51e-08			1.2e-08
3.8121	1.58e-08		-2.53e-08			1.16e-08
3.81649	1.57e-08		-2.57e-08			1.17e-08
3.82088	1.53e-08		-2.66e-08			1.13e-08
3.82526	1.48e-08		-2.69e-08			1.16e-08
3.82965	1.47e-08		-2.71e-08			1.29e-08
3.83403	1.44e-08		-2.72e-08			1.51e-08
3.83842	1.42e-08		-2.78e-08			1.63e-08
3.84281	1.34e-08		-2.79e-08			1.64e-08
3.84719	1.22e-08		-2.81e-08			1.65e-08
3.85158	1.24e-08		-2.84e-08			1.65e-08
3.85596	1.24e-08		-2.9e-08			1.65e-08
3.86035	1.24e-08		-2.87e-08			1.66e-08
3.86474	1.29e-08		-2.69e-08			1.66e-08
3.86912	1.48e-08		-2.45e-08			1.66e-08
3.87351	1.6e-08		-2.45e-08			1.66e-08
3.87789	1.65e-08		-2.45e-08			1.57e-08
3.88228	1.66e-08		-2.46e-08			1.52e-08
3.88667	1.63e-08		-2.46e-08			1.49e-08
3.89105	1.6e-08		-2.55e-08			1.45e-08
3.89544	1.5e-08		-2.63e-08			1.43e-08
3.89982	1.43e-08		-2.63e-08			1.49e-08
3.90421	1.42e-08		-2.63e-08			1.68e-08
3.9086	1.42e-08		-2.64e-08			1.82e-08
3.91298	1.4e-08		-2.65e-08			1.89e-08
3.91737	1.32e-08		-2.65e-08			1.89e-08
3.92175	1.25e-08		-2.66e-08			1.89e-08
3.92614	1.21e-08		-2.66e-08			1.88e-08
3.93053	1.29e-08		-2.74e-08			1.78e-08
3.93491	1.37e-08		-2.57e-08			1.71e-08
3.9393	1.54e-08		-2.43e-08			1.72e-08
3.94368	1.74e-08		-2.36e-08			1.73e-08
3.94807	1.83e-08		-2.33e-08			1.73e-08
3.95246	1.83e-08		-2.37e-08			1.74e-08
3.95684	1.82e-08		-2.42e-08			1.71e-08
3.96123	1.82e-08		-2.52e-08			1.68e-08
3.96561	1.78e-08		-2.58e-08			1.6e-08
3.97	1.68e-08		-2.54e-08			1.65e-08
3.97439	1.65e-08		-2.53e-08			1.89e-08
3.97877	1.64e-08		-2.53e-08			1.94e-08
3.98316	1.59e-08		-2.52e-08			1.96e-08
3.98754	1.54e-08		-2.46e-08			1.97e-08
3.99193	1.5e-08		-2.38e-08			1.97e-08
3.99632	1.47e-08		-2.36e-08			1.91e-08
4.0007	1.43e-08		-2.35e-08			1.81e-08
4.00509	1.43e-08		-2.12e-08			1.78e-08
4.00947	1.61e-08		-1.98e-08			1.78e-08
4.01386	1.88e-08		-1.91e-08			1.79e-08
4.01825	1.91e-08		-1.9e-08			1.79e-08
4.02263	1.93e-08		-1.92e-08			1.79e-08
4.02702	1.9e-08		-1.95e-08			1.8e-08
4.0314	1.88e-08		-2e-08			1.8e-08
4.03579	1.83e-08		-2.01e-08			1.79e-08
4.04018	1.72e-08		-2.01e-08			1.8e-08
4.04456	1.71e-08		-2.03e-08			1.97e-08
4.04895	1.7e-08		-2.08e-08			2.24e-08
4.05333	1.68e-08		-2.1e-08			2.24e-08
4.05772	1.64e-08		-2.11e-08			2.25e-08
4.06211	1.66e-08		-2.11e-08			2.25e-08
4.06649	1.67e-08		-2.12e-08			2.18e-08
4.07088	1.67e-08		-2.13e-08			2.13e-08
4.07526	1.67e-08		-1.92e-08			2.05e-08
4.07965	1.81e-08		-1.77e-08			2.02e-08
4.08404	1.95e-08		-1.77e-08			2e-08
4.08842	2.02e-08		-1.77e-08			1.98e-08
4.09281	2.04e-08		-1.81e-08			1.98e-08
4.09719	2.03e-08		-1.84e-08			1.97e-08
4.10158	2.01e-08		-1.87e-08			1.95e-08
4.10597	1.9e-08		-2.04e-08			2e-08
4.11035	1.83e-08		-2.19e-08			2.13e-08
4.11474	1.79e-08		-2e-08			2.4e-08
4.11912	1.76e-08		-1.85e-08			2.45e-08
4.12351	1.69e-08		-1.83e-08			2.47e-08
4.1279	1.63e-08		-1.83e-08			2.45e-08
4.13228	1.63e-08		-1.82e-08			2.43e-08
4.13667	1.5e-08		-1.83e-08			2.38e-08
4.14105	1.39e-08		-1.78e-08			2.34e-08
4.14544	1.46e-08		-1.52e-08			2.35e-08
4.14983	1.69e-08		-1.13e-08			2.36e-08
4.15421	1.99e-08		-1.11e-08			2.36e-08
4.1586	1.99e-08		-1.11e-08			2.36e-08
4.16298	1.98e-08		-1.11e-08			2.26e-08
4.16737	1.98e-08		-1.12e-08			2.25e-08
4.17176	1.91e-08		-1.15e-08			2.27e-08
4.17614	1.67e-08		-1.18e-08			2.28e-08
4.18053	1.55e-08		-1.19e-08			2.35e-08
4.18491	1.53e-08		-1.19e-08			2.56e-08
4.1893	1.52e-08		-1.19e-08			2.69e-08
4.19369	1.48e-08		-1.21e-08			2.75e-08
4.19807	1.32e-08		-1.23e-08			2.78e-08
4.20246	1.29e-08		-1.26e-08			2.76e-08
4.20684	1.29e-08		-1.27e-08			2.74e-08
4.21123	1.29e-08		-1.23e-08			2.66e-08
4.21562	1.32e-08		-1.07e-08			2.65e-08
4.22	1.5e-08		-7.96e-09			2.65e-08
4.22439	1.62e-08		-7.96e-09			2.65e-08
4.22877	1.63e-08		-7.98e-09			2.51e-08
4.23316	1.63e-08		-8.11e-09			2.48e-08
4.23755	1.6e-08		-8.23e-09			2.46e-08
4.24193	1.57e-08		-8.77e-09			2.4e-08
4.24632	1.48e-08		-8.87e-09			2.36e-08
4.2507	1.37e-08		-8.91e-09			2.41e-08
4.25509	1.35e-08		-8.94e-09			2.7e-08
4.25948	1.33e-08		-9e-09			2.73e-08
4.26386	1.29e-08		-9.53e-09			2.75e-08
4.26825	1.26e-08		-9.36e-09			2.75e-08
4.27263	1.26e-08		-9.1e-09			2.73e-08
4.27702	1.25e-08		-8.85e-09			2.71e-08
4.28141	1.2e-08		-8.49e-09			2.65e-08
4.28579	1.21e-08		-6.64e-09			2.6e-08
4.29018	1.39e-08		-5.32e-09			2.6e-08
4.29456	1.65e-08		-4.7e-09			2.6e-08
4.29895	1.67e-08		-4.52e-09			2.52e-08
4.30334	1.67e-08		-4.68e-09			2.54e-08
4.30772	1.67e-08		-4.85e-09			2.58e-08
4.31211	1.66e-08		-5.31e-09			2.6e-08
4.31649	1.59e-08		-5.87e-09			2.61e-08
4.32088	1.5e-08		-5.97e-09			2.69e-08
4.32527	1.5e-08		-6.07e-09			2.96e-08
4.32965	1.49e-08		-6.25e-09			3.2e-08
4.33404	1.49e-08		-6.62e-09			3.2e-08
4.33842	1.37e-08		-7e-09			3.2e-08
4.34281	1.29e-08		-7.81e-09			3.2e-08
4.3472	1.26e-08		-9.44e-09			3.18e-08
4.35158	1.24e-08		-1.21e-08			3.07e-08
4.35597	1.24e-08		-1e-08			2.97e-08
4.36035	1.43e-08		-8.35e-09			2.97e-08
4.36474	1.54e-08		-7.53e-09			2.94e-08
4.36913	1.53e-08		-7.16e-09			2.83e-08
4.37351	1.53e-08		-7.12e-09			2.77e-08
4.3779	1.53e-08		-7.12e-09			2.76e-08
4.38228	1.46e-08		-7.19e-09			2.7e-08
4.38667	1.43e-08		-7.26e-09			2.71e-08
4.39106	1.29e-08		-7.4e-09			2.83e-08
4.39544	1.25e-08		-7.54e-09			3.09e-08
4.39983	1.24e-08		-7.68e-09			3.34e-08
4.40421	1.15e-08		-7.94e-09			3.35e-08
4.4086	1.08e-08		-8.08e-09			3.35e-08
4.41299	1.05e-08		-8.22e-09			3.36e-08
4.41737	9.97e-09		-8.78e-09			3.27e-08
4.42176	9.23e-09		-7.75e-09			3.19e-08
4.42614	9.24e-09		-5.06e-09			3.11e-08
4.43053	1.05e-08		-2.96e-09			3.12e-08
4.43492	1.3e-08		6.49e-10			3.12e-08
4.4393	1.3e-08		4.49e-09			3.07e-08
4.44369	1.27e-08		4.99e-09			3.06e-08
4.44807	1.24e-08		4.84e-09			3.06e-08
4.45246	1.18e-08		4.68e-09			2.96e-08
4.45685	1.12e-08		4.3e-09			2.94e-08
4.46123	1.07e-08		3.51e-09			2.99e-08
4.46562	1.06e-08		-7.09e-10			3.13e-08
4.47	1.05e-08		-3.25e-09			3.33e-08
4.47439	9.84e-09		-3.46e-09			3.33e-08
4.47878	8.71e-09		-3.63e-09			3.34e-08
4.48316	8.79e-09		-3.98e-09			3.33e-08
4.48755	8.77e-09		-3.56e-09			3.29e-08
4.49193	8.75e-09		-2.61e-09			3.17e-08
4.49632	9.44e-09		-7.92e-10			3.11e-08
4.50071	1.24e-08		1.46e-09			3.1e-08
4.50509	1.36e-08		1.77e-09			3.09e-08
4.50948	1.42e-08		1.89e-09			3e-08
4.51386	1.45e-08		1.7e-09			2.93e-08
4.51825	1.44e-08		1.51e-09			2.9e-08
4.52264	1.42e-08		1.14e-09			2.89e-08
4.52702	1.29e-08		7.92e-10			2.85e-08
4.53141	1.25e-08		1.33e-09			2.92e-08
4.53579	1.24e-08		1.48e-09			3.11e-08
4.54018	1.23e-08		1.53e-09			3.18e-08
4.54457	1.18e-08		1.58e-09			3.19e-08
4.54895	1.09e-08		1.8e-09			3.15e-08
4.55334	1.07e-08		1.88e-09			3.12e-08
4.55772	1.05e-08		1.96e-09			3.04e-08
4.56211	9.92e-09		2.77e-09			2.96e-08
4.5665	9.61e-09		6.05e-09			2.94e-08
4.57088	1.21e-08		7.6e-09			2.92e-08
4.57527	1.36e-08		8.3e-09			2.91e-08
4.57965	1.39e-08		8.35e-09			2.87e-08
4.58404	1.4e-08		8.29e-09			2.82e-08
4.58843	1.39e-08		8.24e-09			2.83e-08
4.59281	1.37e-08		8.14e-09			2.83e-08
4.5972	1.24e-08		7.51e-09			2.83e-08
4.60158	1.16e-08		7.41e-09			2.84e-08
4.60597	1.15e-08		7.32e-09			3.13e-08
4.61036	1.14e-08		7.13e-09			3.29e-08
4.61474	1.11e-08		7.21e-09			3.29e-08
4.61913	1.05e-08		7.23e-09			3.29e-08
4.62351	1e-08		7.25e-09			3.3e-08
4.6279	9.37e-09		8.11e-09			3.2e-08
4.63229	9.23e-09		8.87e-09			3.11e-08
4.63667	9.5e-09		1.09e-08			3.03e-08
4.64106	1.07e-08		1.37e-08			3.06e-08
4.64544	1.08e-08		1.38e-08			3.07e-08
4.64983	1.08e-08		1.38e-08			3.08e-08
4.65422	1.07e-08		1.38e-08			3.08e-08
4.6586	1.05e-08		1.37e-08			3.09e-08
4.66299	9.24e-09		1.27e-08			3.1e-08
4.66737	8.33e-09		1.26e-08			3.1e-08
4.67176	8.21e-09		1.25e-08			3.21e-08
4.67615	7.81e-09		1.25e-08			3.45e-08
4.68053	7.42e-09		1.25e-08			3.53e-08
4.68492	6.03e-09		1.21e-08			3.53e-08
4.6893	5.87e-09		1.27e-08			3.53e-08
4.69369	5.52e-09		1.31e-08			3.53e-08
4.69808	4.26e-09		1.34e-08			3.48e-08
4.70246	3.21e-09		1.45e-08			3.36e-08
4.70685	3.68e-09		1.73e-08			3.29e-08
4.71123	6.46e-09		1.84e-08			3.28e-08
4.71562	9.78e-09		1.89e-08			3.17e-08
4.72001	9.89e-09		1.9e-08			3.07e-08
4.72439	9.9e-09		1.9e-08			3.06e-08
4.72878	9.78e-09		1.89e-08			3.04e-08
4.73316	9.65e-09		1.88e-08			2.93e-08
4.73755	8.04e-09		1.84e-08			2.8e-08
4.74194	7.28e-09		1.82e-08			2.84e-08
4.74632	7.17e-09		1.79e-08			3.04e-08
4.75071	7.05e-09		1.75e-08			3.15e-08
4.75509	6.8e-09		1.72e-08			3.18e-08
4.75948	6.83e-09		1.72e-08			3.18e-08
4.76387	6.98e-09		1.71e-08			3.17e-08
4.76825	7.13e-09		1.69e-08			3.15e-08
4.77264	7.34e-09		1.77e-08			3.11e-08
4.77702	7.73e-09		1.99e-08			3.06e-08
4.78141	9.47e-09		2.12e-08			3.04e-08
4.7858	1.22e-08		2.17e-08			3.04e-08
4.79018	1.22e-08		2.19e-08			3.01e-08
4.79457	1.21e-08		2.17e-08			3.01e-08
4.79895	1.2e-08		2.14e-08			3.01e-08
4.80334	1.18e-08		2.03e-08			3.02e-08
4.80773	1.1e-08		1.95e-08			3.03e-08
4.81211	1.04e-08		1.95e-08			3.12e-08
4.8165	1e-08		1.95e-08			3.35e-08
4.82088	9.54e-09		1.94e-08			3.41e-08
4.82527	9.07e-09		1.92e-08			3.43e-08
4.82966	8.13e-09		1.86e-08			3.43e-08
4.83404	7.66e-09		1.83e-08			3.44e-08
4.83843	6.84e-09		1.86e-08			3.39e-08
4.84281	5.46e-09		1.95e-08			3.28e-08
4.8472	4.63e-09		2.16e-08			3.22e-08
4.85159	6.86e-09		2.24e-08			3.21e-08
4.85597	8.55e-09		2.27e-08			3.06e-08
4.86036	9.38e-09		2.26e-08			2.99e-08
4.86474	9.76e-09		2.25e-08			2.96e-08
4.86913	9.68e-09		2.22e-08			2.88e-08
4.87352	9.59e-09		2.1e-08			2.81e-08
4.8779	8.6e-09		2.06e-08			2.76e-08
4.88229	8.69e-09		2.04e-08			2.81e-08
4.88667	8.67e-09		2.03e-08			2.99e-08
4.89106	8.64e-09		1.98e-08			3.07e-08
4.89545	8.6e-09		1.91e-08			3.07e-08
4.89983	7.18e-09		1.9e-08			3.07e-08
4.90422	6.8e-09		1.88e-08			3.06e-08
4.9086	6.7e-09		1.85e-08			3.02e-08
4.91299	7.29e-09		1.83e-08			2.98e-08
4.91738	8.47e-09		2.04e-08			2.95e-08
4.92176	1.07e-08		2.13e-08			2.93e-08
4.92615	1.28e-08		2.13e-08			2.91e-08
4.93053	1.36e-08		2.12e-08			2.86e-08
4.93492	1.36e-08		2.08e-08			2.81e-08
4.93931	1.35e-08		2.01e-08			2.8e-08
4.94369	1.35e-08		1.93e-08			2.78e-08
4.94808	1.34e-08		1.91e-08			2.71e-08
4.95246	1.19e-08		1.88e-08			2.71e-08
4.95685	1.18e-08		1.85e-08			2.88e-08
4.96124	1.17e-08		1.79e-08			2.92e-08
4.96562	1.15e-08		1.75e-08			2.95e-08
4.97001	1.11e-08		1.74e-08			2.94e-08
4.97439	1.12e-08		1.73e-08			2.92e-08
4.97878	1.12e-08		1.71e-08			2.89e-08
4.98317	1.15e-08		1.72e-08			2.82e-08
4.98755	1.19e-08		1.88e-08			2.73e-08
4.99194	1.34e-08		1.89e-08			2.69e-08
4.99632	1.48e-08		1.89e-08			2.66e-08
5.00071	1.51e-08		1.87e-08			2.59e-08
5.0051	1.5e-08		1.85e-08			2.57e-08
5.00948	1.5e-08		1.76e-08			2.5e-08
5.01387	1.48e-08		1.71e-08			2.36e-08
5.01825	1.4e-08		1.62e-08			2.32e-08
5.02264	1.34e-08		1.58e-08			2.41e-08
5.02703	1.32e-08		1.54e-08			2.65e-08
5.03141	1.29e-08		1.39e-08			2.76e-08
5.0358	1.24e-08		1.36e-08			2.78e-08
5.04018	1.18e-08		1.35e-08			2.77e-08
5.04457	1.14e-08		1.33e-08			2.77e-08
5.04896	1.13e-08		1.33e-08			2.7e-08
5.05334	1.13e-08		1.41e-08			2.6e-08
5.05773	1.12e-08		1.58e-08			2.49e-08
5.06211	1.29e-08		1.58e-08			2.47e-08
5.0665	1.34e-08		1.57e-08			2.46e-08
5.07089	1.36e-08		1.57e-08			2.33e-08
5.07527	1.35e-08		1.52e-08			2.3e-08
5.07966	1.33e-08		1.36e-08			2.24e-08
5.08404	1.3e-08		1.26e-08			2.22e-08
5.08843	1.19e-08		1.2e-08			2.26e-08
5.09282	1.09e-08		1.18e-08			2.33e-08
5.0972	1.07e-08		1.16e-08			2.56e-08
5.10159	1.04e-08		1.02e-08			2.62e-08
5.10597	9.33e-09		9.46e-09			2.63e-08
5.11036	8.59e-09		8.96e-09			2.64e-08
5.11475	7.65e-09		8.46e-09			2.57e-08
5.11913	6.83e-09		7.86e-09			2.5e-08
5.12352	6.86e-09		8.58e-09			2.44e-08
5.1279	7.16e-09		1.03e-08			2.37e-08
5.13229	8.7e-09		1.04e-08			2.35e-08
5.13668	1.05e-08		1.05e-08			2.32e-08
5.14106	1.08e-08		1.04e-08			2.23e-08
5.14545	1.08e-08		1.03e-08			2.18e-08
5.14983	1.07e-08		8.82e-09			2.16e-08
5.15422	1.06e-08		7.92e-09			2.13e-08
5.15861	8.94e-09		7.42e-09			2.08e-08
5.16299	8.07e-09		7e-09			2.12e-08
5.16738	7.95e-09		6.09e-09			2.28e-08
5.17176	7.83e-09		4.59e-09			2.37e-08
5.17615	6.85e-09		4.5e-09			2.37e-08
5.18054	6.08e-09		3.91e-09			2.37e-08
5.18492	6.39e-09		3.32e-09			2.34e-08
5.18931	6.53e-09		2.37e-09			2.28e-08
5.19369	6.57e-09		2.9e-09			2.17e-08
5.19808	6.6e-09		4.72e-09			2.13e-08
5.20247	8.75e-09		4.88e-09			2.12e-08
5.20685	1.01e-08		4.93e-09			2.1e-08
5.21124	1.03e-08		4.83e-09			1.92e-08
5.21562	1.01e-08		4.73e-09			1.82e-08
5.22001	9.95e-09		3.46e-09			1.81e-08
5.2244	9.64e-09		2.49e-09			1.74e-08
5.22878	9.25e-09		1.9e-09			1.68e-08
5.23317	8.94e-09		1.87e-09			1.77e-08
5.23755	8.85e-09		1.44e-09			1.96e-08
5.24194	8.8e-09		1.06e-10			1.98e-08
5.24633	8.75e-09		-4.51e-10			1.98e-08
5.25071	7.83e-09		-9.57e-10			1.98e-08
5.2551	7.46e-09		-2.14e-09			1.98e-08
5.25948	7.29e-09		-2.57e-09			1.95e-08
5.26387	7.12e-09		-1.86e-09			1.82e-08
5.26826	6.77e-09		-3.58e-10			1.75e-08
5.27264	8.67e-09		-5.09e-11			1.73e-08
5.27703	1.03e-08		-9.65e-11			1.67e-08
5.28141	1.06e-08		-1.42e-10			1.58e-08
5.2858	1.05e-08		-2.21e-10			1.51e-08
5.29019	1.05e-08		-1.99e-09			1.5e-08
5.29457	1.03e-08		-3.4e-09			1.45e-08
5.29896	9.54e-09		-3.9e-09			1.35e-08
5.30334	8.9e-09		-4.34e-09			1.43e-08
5.30773	8.81e-09		-5.05e-09			1.65e-08
5.31212	8.71e-09		-5.84e-09			1.7e-08
5.3165	7.64e-09		-6.88e-09			1.74e-08
5.32089	7.55e-09		-7.44e-09			1.72e-08
5.32527	7.45e-09		-8.35e-09			1.7e-08
5.32966	7.28e-09		-9.02e-09			1.66e-08
5.33405	7.31e-09		-8.05e-09			1.54e-08
5.33843	7.62e-09		-6.22e-09			1.52e-08
5.34282	9.49e-09		-5.85e-09			1.48e-08
5.3472	1.08e-08		-5.88e-09			1.44e-08
5.35159	1.14e-08		-5.92e-09			1.31e-08
5.35598	1.15e-08		-5.99e-09			1.24e-08
5.36036	1.15e-08		-7.53e-09			1.2e-08
5.36475	1.09e-08		-8.61e-09			1.21e-08
5.36913	1.02e-08		-9.13e-09			1.21e-08
5.37352	8.86e-09		-9.34e-09			1.23e-08
5.37791	8.81e-09		-9.76e-09			1.41e-08
5.38229	8.76e-09		-1.04e-08			1.47e-08
5.38668	8.56e-09		-1.08e-08			1.5e-08
5.39106	8.16e-09		-1.15e-08			1.5e-08
5.39545	7.62e-09		-1.25e-08			1.5e-08
5.39984	7.67e-09		-1.26e-08			1.5e-08
5.40422	7.72e-09		-1.15e-08			1.48e-08
5.40861	7.77e-09		-9.52e-09			1.35e-08
5.41299	9.85e-09		-9.16e-09			1.33e-08
5.41738	1.13e-08		-9.18e-09			1.3e-08
5.42177	1.16e-08		-9.22e-09			1.23e-08
5.42615	1.17e-08		-9.26e-09			1.23e-08
5.43054	1.17e-08		-9.98e-09			1.22e-08
5.43492	1.11e-08		-1.11e-08			1.21e-08
5.43931	1.04e-08		-1.23e-08			1.17e-08
5.4437	1.01e-08		-1.28e-08			1.22e-08
5.44808	9.82e-09		-1.31e-08			1.42e-08
5.45247	9.55e-09		-1.38e-08			1.44e-08
5.45685	8.92e-09		-1.42e-08			1.43e-08
5.46124	7.51e-09		-1.53e-08			1.42e-08
5.46563	7.3e-09		-1.61e-08			1.39e-08
5.47001	7.12e-09		-1.6e-08			1.22e-08
5.4744	6.54e-09		-1.53e-08			1.11e-08
5.47878	6.67e-09		-1.31e-08			1.11e-08
5.48317	8.7e-09		-1.2e-08			1.11e-08
5.48756	1.01e-08		-1.22e-08			1.1e-08
5.49194	1.05e-08		-1.24e-08			1.06e-08
5.49633	1.05e-08		-1.29e-08			1e-08
5.50071	1.05e-08		-1.4e-08			9.84e-09
5.5051	1.01e-08		-1.48e-08			9.48e-09
5.50949	9.66e-09		-1.5e-08			9.48e-09
5.51387	9.11e-09		-1.52e-08			1.04e-08
5.51826	9.01e-09		-1.63e-08			1.27e-08
5.52264	8.91e-09		-1.75e-08			1.38e-08
5.52703	7.71e-09		-1.81e-08			1.37e-08
5.53142	7.69e-09		-1.9e-08			1.36e-08
5.5358	7.66e-09		-1.98e-08			1.33e-08
5.54019	7.2e-09		-2.04e-08			1.26e-08
5.54457	7.14e-09		-1.97e-08			1.16e-08
5.54896	7.25e-09		-1.79e-08			1.11e-08
5.55335	8.86e-09		-1.78e-08			1.08e-08
5.55773	1.17e-08		-1.79e-08			1.02e-08
5.56212	1.18e-08		-1.8e-08			9.21e-09
5.5665	1.18e-08		-1.82e-08			9.14e-09
5.57089	1.17e-08		-1.93e-08			9.08e-09
5.57528	1.17e-08		-1.99e-08			8.81e-09
5.57966	1.09e-08		-2.05e-08			8.32e-09
5.58405	1.08e-08		-2.13e-08			8.78e-09
5.58843	1.08e-08		-2.24e-08			1.18e-08
5.59282	1.06e-08		-2.36e-08			1.21e-08
5.59721	1.02e-08		-2.4e-08			1.22e-08
5.60159	1.02e-08		-2.42e-08			1.21e-08
5.60598	1.02e-08		-2.55e-08			1.21e-08
5.61036	1.01e-08		-2.65e-08			1.08e-08
5.61475	1.01e-08		-2.54e-08			1e-08
5.61914	1.01e-08		-2.33e-08			9.76e-09
5.62352	1.25e-08		-2.25e-08			9.08e-09
5.62791	1.4e-08		-2.25e-08			8.41e-09
5.63229	1.43e-08		-2.25e-08			7.21e-09
5.63668	1.44e-08		-2.26e-08			6.76e-09
5.64107	1.44e-08		-2.4e-08			6.41e-09
5.64545	1.42e-08		-2.44e-08			6.38e-09
5.64984	1.39e-08		-2.47e-08			5.93e-09
5.65422	1.32e-08		-2.49e-08			6.68e-09
5.65861	1.29e-08		-2.55e-08			8.79e-09
5.663	1.24e-08		-2.76e-08			9.01e-09
5.66738	1.16e-08		-2.8e-08			9.14e-09
5.67177	1.14e-08		-2.77e-08			9.17e-09
5.67615	1.11e-08		-2.77e-08			9.21e-09
5.68054	1.15e-08		-2.76e-08			8.49e-09
5.68493	1.19e-08		-2.71e-08			7.43e-09
5.68931	1.26e-08		-2.52e-08			7.37e-09
5.6937	1.48e-08		-2.51e-08			7.23e-09
5.69808	1.6e-08		-2.51e-08			7.09e-09
5.70247	1.6e-08		-2.51e-08			6.63e-09
5.70686	1.59e-08		-2.51e-08			5.5e-09
5.71124	1.59e-08		-2.68e-08			5.43e-09
5.71563	1.57e-08		-2.8e-08			4.71e-09
5.72001	1.46e-08		-2.83e-08			3.8e-09
5.7244	1.4e-08		-2.86e-08			4.76e-09
5.72879	1.39e-08		-2.94e-08			7.76e-09
5.73317	1.38e-08		-3.03e-08			8.88e-09
5.73756	1.33e-08		-3.07e-08			8.91e-09
5.74194	1.32e-08		-3.1e-08			8.95e-09
5.74633	1.32e-08		-3.1e-08			8.95e-09
5.75072	1.3e-08		-3.14e-08			8.66e-09
5.7551	1.29e-08		-3.1e-08			8.32e-09
5.75949	1.25e-08		-2.93e-08			8.31e-09
5.76387	1.46e-08		-2.89e-08			8.31e-09
5.76826	1.58e-08		-2.89e-08			7.68e-09
5.77265	1.63e-08		-2.9e-08			7.01e-09
5.77703	1.65e-08		-2.9e-08			6.82e-09
5.78142	1.64e-08		-3.09e-08			6.86e-09
5.7858	1.63e-08		-3.21e-08			7.13e-09
5.79019	1.54e-08		-3.28e-08			7.76e-09
5.79458	1.47e-08		-3.29e-08			8.78e-09
5.79896	1.49e-08		-3.3e-08			1.08e-08
5.80335	1.49e-08		-3.39e-08			1.1e-08
5.80773	1.48e-08		-3.52e-08			1.12e-08
5.81212	1.48e-08		-3.56e-08			1.12e-08
5.81651	1.48e-08		-3.59e-08			1.12e-08
5.82089	1.48e-08		-3.57e-08			1.03e-08
5.82528	1.48e-08		-3.48e-08			9.38e-09
5.82966	1.51e-08		-3.28e-08			9.24e-09
5.83405	1.81e-08		-3.27e-08			9.08e-09
5.83844	1.99e-08		-3.27e-08			8.91e-09
5.84282	2.03e-08		-3.29e-08			8.86e-09
5.84721	2.03e-08		-3.3e-08			8.67e-09
5.85159	2.02e-08		-3.42e-08			8.48e-09
5.85598	2.02e-08		-3.52e-08			8.87e-09
5.86037	1.93e-08		-3.6e-08			9.09e-09
5.86475	1.92e-08		-3.65e-08			1.03e-08
5.86914	1.91e-08		-3.7e-08			1.34e-08
5.87352	1.89e-08		-3.75e-08			1.41e-08
5.87791	1.84e-08		-3.77e-08			1.44e-08
5.8823	1.76e-08		-3.78e-08			1.45e-08
5.88668	1.76e-08		-3.79e-08			1.43e-08
5.89107	1.78e-08		-3.84e-08			1.41e-08
5.89545	1.79e-08		-3.82e-08			1.25e-08
5.89984	1.79e-08		-3.59e-08			1.23e-08
5.90423	1.94e-08		-3.54e-08			1.19e-08
5.90861	2.06e-08		-3.52e-08			1.15e-08
5.913	2.11e-08		-3.54e-08			1.02e-08
5.91738	2.12e-08		-3.57e-08			9.77e-09
5.92177	2.12e-08		-3.62e-08			9.79e-09
5.92616	2.09e-08		-3.74e-08			9.39e-09
5.93054	2.06e-08		-3.78e-08			8.85e-09
5.93493	2.03e-08		-3.79e-08			9.7e-09
5.93931	1.98e-08		-3.8e-08			1.2e-08
5.9437	1.92e-08		-4e-08			1.21e-08
5.94809	1.85e-08		-4.06e-08			1.21e-08
5.95247	1.88e-08		-4.08e-08			1.22e-08
5.95686	1.88e-08		-4.11e-08			1.21e-08
5.96124	1.91e-08		-4.15e-08			1.14e-08
5.96563	1.93e-08		-4.1e-08			1.03e-08
5.97002	1.98e-08		-3.86e-08			1.03e-08
5.9744	2.19e-08		-3.74e-08			1.01e-08
5.97879	2.51e-08		-3.72e-08			9.93e-09
5.98317	2.55e-08		-3.72e-08			9.08e-09
5.98756	2.55e-08		-3.73e-08			8.88e-09
5.99195	2.55e-08		-3.74e-08			8.69e-09
5.99633	2.55e-08		-3.8e-08			8.54e-09
6.00072	2.54e-08		-3.88e-08			8.88e-09
6.0051	2.53e-08		-3.91e-08			9.66e-09
6.00949	2.52e-08		-3.93e-08			1.22e-08
6.01388	2.52e-08		-4e-08			1.32e-08
6.01826	2.51e-08		-4.02e-08			1.33e-08
6.02265	2.5e-08		-4.06e-08			1.33e-08
6.02703	2.52e-08		-4.13e-08			1.33e-08
6.03142	2.54e-08		-4.15e-08			1.27e-08
6.03581	2.57e-08		-4.11e-08			1.19e-08
6.04019	2.59e-08		-3.87e-08			1.19e-08
6.04458	2.82e-08		-3.77e-08			1.17e-08
6.04896	2.93e-08		-3.78e-08			1.15e-08
6.05335	2.92e-08		-3.78e-08			1.09e-08
6.05774	2.92e-08		-3.81e-08			1.06e-08
6.06212	2.9e-08		-3.87e-08			1.04e-08
6.06651	2.83e-08		-4e-08			1.04e-08
6.07089	2.76e-08		-4.1e-08			1.06e-08
6.07528	2.66e-08		-4.12e-08			1.13e-08
6.07967	2.62e-08		-4.14e-08			1.31e-08
6.08405	2.59e-08		-4.19e-08			1.35e-08
6.08844	2.51e-08		-4.24e-08			1.36e-08
6.09282	2.42e-08		-4.31e-08			1.36e-08
6.09721	2.41e-08		-4.33e-08			1.37e-08
6.1016	2.39e-08		-4.28e-08			1.27e-08
6.10598	2.34e-08		-4.15e-08			1.11e-08
6.11037	2.4e-08		-3.91e-08			1.1e-08
6.11475	2.8e-08		-3.89e-08			1.09e-08
6.11914	3.1e-08		-3.89e-08			1.07e-08
6.12353	3.09e-08		-3.9e-08			1.01e-08
6.12791	3.09e-08		-3.92e-08			9.95e-09
6.1323	3.09e-08		-3.97e-08			9.55e-09
6.13668	3.08e-08		-4.14e-08			8.42e-09
6.14107	2.97e-08		-4.24e-08			8.13e-09
6.14546	2.9e-08		-4.26e-08			8.6e-09
6.14984	2.89e-08		-4.28e-08			1.05e-08
6.15423	2.88e-08		-4.39e-08			1.07e-08
6.15861	2.75e-08		-4.39e-08			1.09e-08
6.163	2.76e-08		-4.4e-08			1.09e-08
6.16739	2.76e-08		-4.4e-08			1.02e-08
6.17177	2.76e-08		-4.38e-08			9.39e-09
6.17616	2.76e-08		-4.29e-08			8.3e-09
6.18054	2.8e-08		-4.08e-08			8.31e-09
6.18493	3.11e-08		-4.07e-08			8.32e-09
6.18932	3.26e-08		-4.08e-08			8.05e-09
6.1937	3.29e-08		-4.08e-08			7.45e-09
6.19809	3.28e-08		-4.1e-08			6.83e-09
6.20247	3.27e-08		-4.16e-08			6.2e-09
6.20686	3.25e-08		-4.27e-08			6.35e-09
6.21125	3.18e-08		-4.32e-08			6.72e-09
6.21563	3.14e-08		-4.38e-08			7.87e-09
6.22002	3.14e-08		-4.44e-08			1.06e-08
6.2244	3.14e-08		-4.51e-08			1.12e-08
6.22879	3.09e-08		-4.56e-08			1.15e-08
6.23318	3.03e-08		-4.58e-08			1.16e-08
6.23756	2.97e-08		-4.58e-08			1.16e-08
6.24195	2.95e-08		-4.58e-08			1.1e-08
6.24633	2.97e-08		-4.46e-08			9.81e-09
6.25072	3.02e-08		-4.19e-08			9.43e-09
6.25511	3.24e-08		-4.18e-08			9.32e-09
6.25949	3.38e-08		-4.18e-08			9.21e-09
6.26388	3.38e-08		-4.18e-08			8.84e-09
6.26826	3.37e-08		-4.19e-08			8.45e-09
6.27265	3.37e-08		-4.23e-08			8.08e-09
6.27704	3.3e-08		-4.36e-08			7.12e-09
6.28142	3.19e-08		-4.4e-08			5.91e-09
6.28581	3.17e-08		-4.41e-08			6.96e-09
6.29019	3.16e-08		-4.41e-08			1.03e-08
6.29458	3.16e-08		-4.54e-08			1.06e-08
6.29897	3.14e-08		-4.54e-08			1.07e-08
6.30335	3.12e-08		-4.54e-08			1.06e-08
6.30774	3.07e-08		-4.67e-08			1.05e-08
6.31212	3.01e-08		-4.76e-08			8.91e-09
6.31651	2.99e-08		-4.62e-08			7.86e-09
6.3209	3.01e-08		-4.36e-08			7.7e-09
6.32528	3.2e-08		-4.26e-08			7.53e-09
6.32967	3.42e-08		-4.26e-08			6.51e-09
6.33405	3.42e-08		-4.29e-08			5.82e-09
6.33844	3.42e-08		-4.33e-08			5.51e-09
6.34283	3.41e-08		-4.4e-08			5.44e-09
6.34721	3.39e-08		-4.48e-08			5.36e-09
6.3516	3.29e-08		-4.51e-08			4.85e-09
6.35598	3.27e-08		-4.53e-08			4.99e-09
6.36037	3.26e-08		-4.55e-08			6.97e-09
6.36476	3.26e-08		-4.61e-08			7.47e-09
6.36914	3.18e-08		-4.62e-08			7.74e-09
6.37353	3.17e-08		-4.68e-08			7.53e-09
6.37791	3.13e-08		-4.73e-08			7.33e-09
6.3823	3.07e-08		-4.71e-08			6.78e-09
6.38669	3.05e-08		-4.6e-08			6.32e-09
6.39107	3.1e-08		-4.38e-08			6.3e-09
6.39546	3.43e-08		-4.29e-08			6.27e-09
6.39984	3.55e-08		-4.29e-08			6.08e-09
6.40423	3.57e-08		-4.29e-08			5.57e-09
6.40862	3.56e-08		-4.3e-08			5.33e-09
6.413	3.56e-08		-4.33e-08			5.13e-09
6.41739	3.54e-08		-4.44e-08			4.75e-09
6.42177	3.45e-08		-4.47e-08			3.96e-09
6.42616	3.4e-08		-4.5e-08			4.77e-09
6.43055	3.39e-08		-4.53e-08			7.76e-09
6.43493	3.34e-08		-4.65e-08			7.99e-09
6.43932	3.29e-08		-4.65e-08			8.03e-09
6.4437	3.26e-08		-4.66e-08			8.08e-09
6.44809	3.2e-08		-4.66e-08			8.06e-09
6.45248	3.18e-08		-4.67e-08			6.86e-09
6.45686	3.17e-08		-4.6e-08			5.81e-09
6.46125	3.2e-08		-4.35e-08			5.8e-09
6.46563	3.39e-08		-4.3e-08			5.76e-09
6.47002	3.48e-08		-4.27e-08			5.72e-09
6.47441	3.53e-08		-4.26e-08			5.55e-09
6.47879	3.51e-08		-4.33e-08			5.1e-09
6.48318	3.5e-08		-4.39e-08			5e-09
6.48756	3.46e-08		-4.53e-08			4.76e-09
6.49195	3.34e-08		-4.54e-08			3.97e-09
6.49634	3.3e-08		-4.55e-08			4.06e-09
6.50072	3.28e-08		-4.57e-08			6.2e-09
6.50511	3.24e-08		-4.61e-08			6.62e-09
6.50949	3.2e-08		-4.61e-08			6.68e-09
6.51388	3.15e-08		-4.62e-08			6.67e-09
6.51827	3.11e-08		-4.62e-08			6.67e-09
6.52265	3.09e-08		-4.61e-08			5.96e-09
6.52704	3.12e-08		-4.49e-08			4.59e-09
6.53142	3.18e-08		-4.21e-08			3.92e-09
6.53581	3.46e-08		-4.14e-08			3.91e-09
6.5402	3.55e-08		-4.15e-08			3.87e-09
6.54458	3.53e-08		-4.15e-08			3.18e-09
6.54897	3.52e-08		-4.16e-08			3.19e-09
6.55335	3.49e-08		-4.21e-08			3.02e-09
6.55774	3.43e-08		-4.34e-08			2.85e-09
6.56213	3.34e-08		-4.34e-08			3.17e-09
6.56651	3.26e-08		-4.37e-08			4.57e-09
6.5709	3.24e-08		-4.39e-08			5.93e-09
6.57528	3.22e-08		-4.47e-08			6.61e-09
6.57967	3.16e-08		-4.49e-08			6.71e-09
6.58406	3.12e-08		-4.57e-08			6.72e-09
6.58844	3.06e-08		-4.56e-08			6.73e-09
6.59283	3.01e-08		-4.52e-08			6.61e-09
6.59721	2.96e-08		-4.4e-08			5.7e-09
6.6016	3.01e-08		-4.16e-08			5.39e-09
6.60599	3.22e-08		-4.02e-08			5.1e-09
6.61037	3.31e-08		-3.96e-08			4.8e-09
6.61476	3.32e-08		-3.94e-08			4.55e-09
6.61914	3.32e-08		-3.97e-08			4.16e-09
6.62353	3.29e-08		-3.99e-08			3.61e-09
6.62792	3.27e-08		-4.08e-08			2.85e-09
6.6323	3.18e-08		-4.1e-08			2.35e-09
6.63669	3.14e-08		-4.12e-08			3.29e-09
6.64107	3.13e-08		-4.18e-08			4.34e-09
6.64546	3.12e-08		-4.29e-08			4.87e-09
6.64985	3.08e-08		-4.31e-08			5.08e-09
6.65423	3.08e-08		-4.35e-08			5.04e-09
6.65862	3.07e-08		-4.35e-08			5.01e-09
6.663	3.04e-08		-4.34e-08			3.89e-09
6.66739	3e-08		-4.32e-08			2.93e-09
6.67178	3.07e-08		-4.06e-08			2.96e-09
6.67616	3.39e-08		-3.94e-08			3e-09
6.68055	3.5e-08		-3.93e-08			2.5e-09
6.68493	3.49e-08		-3.93e-08			1.57e-09
6.68932	3.48e-08		-3.96e-08			8.13e-10
6.69371	3.45e-08		-3.98e-08			6.23e-10
6.69809	3.39e-08		-4.05e-08			7.34e-11
6.70248	3.38e-08		-4.05e-08			-2.76e-11
6.70686	3.34e-08		-4.06e-08			9.58e-10
6.71125	3.27e-08		-4.08e-08			3.47e-09
6.71564	3.24e-08		-4.08e-08			3.89e-09
6.72002	3.12e-08		-4.07e-08			3.84e-09
6.72441	3.02e-08		-4.07e-08			3.8e-09
6.72879	3.01e-08		-4.07e-08			3.58e-09
6.73318	3.02e-08		-4.07e-08			3.09e-09
6.73757	3.11e-08		-3.99e-08			2.38e-09
6.74195	3.21e-08		-3.72e-08			2.41e-09
6.74634	3.4e-08		-3.6e-08			2.44e-09
6.75072	3.44e-08		-3.6e-08			1.77e-09
6.75511	3.46e-08		-3.6e-08			1.22e-09
6.7595	3.46e-08		-3.62e-08			9.1e-10
6.76388	3.38e-08		-3.64e-08			1.22e-09
6.76827	3.31e-08		-3.73e-08			2.31e-09
6.77265	3.22e-08		-3.75e-08			2.68e-09
6.77704	3.16e-08		-3.77e-08			3.14e-09
6.78143	3.15e-08		-3.82e-08			5.7e-09
6.78581	3.13e-08		-3.88e-08			6.89e-09
6.7902	3.09e-08		-3.88e-08			7e-09
6.79458	3.06e-08		-3.88e-08			7.07e-09
6.79897	3.03e-08		-3.88e-08			6.83e-09
6.80336	2.92e-08		-3.83e-08			6.59e-09
6.80774	2.88e-08		-3.75e-08			6.08e-09
6.81213	2.94e-08		-3.55e-08			5.92e-09
6.81651	3.11e-08		-3.43e-08			5.53e-09
6.8209	3.18e-08		-3.43e-08			4.67e-09
6.82529	3.18e-08		-3.43e-08			3.73e-09
6.82967	3.17e-08		-3.46e-08			3.45e-09
6.83406	3.16e-08		-3.48e-08			3.21e-09
6.83844	3.09e-08		-3.53e-08			2.64e-09
6.84283	3.06e-08		-3.53e-08			2.14e-09
6.84722	3.05e-08		-3.53e-08			3.34e-09
6.8516	3.02e-08		-3.53e-08			6.03e-09
6.85599	2.92e-08		-3.54e-08			6.24e-09
6.86037	2.78e-08		-3.56e-08			6.35e-09
6.86476	2.68e-08		-3.57e-08			6.35e-09
6.86915	2.68e-08		-3.6e-08			6.34e-09
6.87353	2.67e-08		-3.63e-08			5.46e-09
6.87792	2.66e-08		-3.55e-08			5e-09
6.8823	2.68e-08		-3.23e-08			4.26e-09
6.88669	2.9e-08		-3.19e-08			4.27e-09
6.89108	3.06e-08		-3.2e-08			4.27e-09
6.89546	3.13e-08		-3.21e-08			3.23e-09
6.89985	3.13e-08		-3.24e-08			3.16e-09
6.90423	3.12e-08		-3.29e-08			3.22e-09
6.90862	3.11e-08		-3.41e-08			3.28e-09
6.91301	2.97e-08		-3.39e-08			3.35e-09
6.91739	2.91e-08		-3.39e-08			4.63e-09
6.92178	2.9e-08		-3.4e-08			7.72e-09
6.92616	2.9e-08		-3.4e-08			8.71e-09
6.93055	2.88e-08		-3.38e-08			8.69e-09
6.93494	2.73e-08		-3.32e-08			8.67e-09
6.93932	2.65e-08		-3.3e-08			8.41e-09
6.94371	2.64e-08		-3.27e-08			7.77e-09
6.94809	2.63e-08		-3.16e-08			7.14e-09
6.95248	2.63e-08		-2.93e-08			7.26e-09
6.95687	2.83e-08		-2.83e-08			7.34e-09
6.96125	2.88e-08		-2.83e-08			7.41e-09
6.96564	2.87e-08		-2.83e-08			7.24e-09
6.97002	2.86e-08		-2.83e-08			7.07e-09
6.97441	2.83e-08		-2.84e-08			6.84e-09
6.9788	2.78e-08		-2.91e-08			6.54e-09
6.98318	2.69e-08		-2.97e-08			6.32e-09
6.98757	2.66e-08		-2.98e-08			7.51e-09
6.99195	2.64e-08		-3.02e-08			1e-08
6.99634	2.62e-08		-3.02e-08			1.12e-08
7.00073	2.56e-08		-3.03e-08			1.12e-08
7.00511	2.51e-08		-3.06e-08			1.13e-08
7.0095	2.49e-08		-3.07e-08			1.08e-08
7.01388	2.46e-08		-3.07e-08			1.03e-08
7.01827	2.36e-08		-2.93e-08			1.02e-08
7.02266	2.43e-08		-2.61e-08			1.01e-08
7.02704	2.72e-08		-2.56e-08			1e-08
7.03143	2.78e-08		-2.56e-08			9.63e-09
7.03581	2.81e-08		-2.56e-08			8.81e-09
7.0402	2.79e-08		-2.57e-08			8.83e-09
7.04459	2.76e-08		-2.62e-08			8.86e-09
7.04897	2.71e-08		-2.66e-08			9.13e-09
7.05336	2.58e-08		-2.66e-08			9.42e-09
7.05774	2.56e-08		-2.67e-08			1.02e-08
7.06213	2.54e-08		-2.68e-08			1.33e-08
7.06652	2.53e-08		-2.72e-08			1.37e-08
7.0709	2.5e-08		-2.71e-08			1.38e-08
7.07529	2.4e-08		-2.71e-08			1.38e-08
7.07967	2.33e-08		-2.71e-08			1.39e-08
7.08406	2.24e-08		-2.71e-08			1.34e-08
7.08845	2.15e-08		-2.59e-08			1.26e-08
7.09283	2.26e-08		-2.29e-08			1.19e-08
7.09722	2.41e-08		-2.18e-08			1.2e-08
7.1016	2.47e-08		-2.18e-08			1.16e-08
7.10599	2.5e-08		-2.18e-08			1.12e-08
7.11038	2.47e-08		-2.19e-08			1.07e-08
7.11476	2.44e-08		-2.24e-08			1.01e-08
7.11915	2.29e-08		-2.34e-08			9.76e-09
7.12353	2.15e-08		-2.35e-08			1.01e-08
7.12792	2.1e-08		-2.35e-08			1.19e-08
7.13231	2.08e-08		-2.35e-08			1.5e-08
7.13669	2.06e-08		-2.35e-08			1.56e-08
7.14108	2e-08		-2.36e-08			1.55e-08
7.14546	1.94e-08		-2.4e-08			1.55e-08
7.14985	1.93e-08		-2.42e-08			1.53e-08
7.15424	1.93e-08		-2.34e-08			1.49e-08
7.15862	1.94e-08		-2.13e-08			1.47e-08
7.16301	2.02e-08		-1.91e-08			1.47e-08
7.16739	2.22e-08		-1.85e-08			1.46e-08
7.17178	2.37e-08		-1.86e-08			1.43e-08
7.17617	2.35e-08		-1.87e-08			1.37e-08
7.18055	2.33e-08		-1.89e-08			1.38e-08
7.18494	2.28e-08		-1.95e-08			1.38e-08
7.18932	2.19e-08		-2.05e-08			1.39e-08
7.19371	2.13e-08		-2.05e-08			1.37e-08
7.1981	2.12e-08		-2.05e-08			1.47e-08
7.20248	2.12e-08		-2.06e-08			1.74e-08
7.20687	2.11e-08		-2.06e-08			1.96e-08
7.21125	2.05e-08		-2.12e-08			1.97e-08
7.21564	2e-08		-2.17e-08			1.97e-08
7.22003	1.95e-08		-2.12e-08			1.94e-08
7.22441	1.88e-08		-2.08e-08			1.9e-08
7.2288	1.87e-08		-1.99e-08			1.8e-08
7.23318	1.96e-08		-1.8e-08			1.8e-08
7.23757	2.15e-08		-1.7e-08			1.8e-08
7.24196	2.2e-08		-1.7e-08			1.8e-08
7.24634	2.22e-08		-1.71e-08			1.79e-08
7.25073	2.2e-08		-1.72e-08			1.77e-08
7.25511	2.17e-08		-1.76e-08			1.67e-08
7.2595	2.12e-08		-1.84e-08			1.67e-08
7.26389	2.08e-08		-1.85e-08			1.65e-08
7.26827	1.99e-08		-1.85e-08			1.77e-08
7.27266	1.96e-08		-1.86e-08			2.12e-08
7.27704	1.94e-08		-1.89e-08			2.17e-08
7.28143	1.83e-08		-1.82e-08			2.2e-08
7.28582	1.8e-08		-1.8e-08			2.18e-08
7.2902	1.79e-08		-1.75e-08			2.16e-08
7.29459	1.78e-08		-1.72e-08			2.12e-08
7.29897	1.77e-08		-1.61e-08			2.12e-08
7.30336	1.8e-08		-1.33e-08			2.13e-08
7.30775	2.06e-08		-1.29e-08			2.13e-08
7.31213	2.06e-08		-1.26e-08			2.11e-08
7.31652	2.06e-08		-1.26e-08			2.05e-08
7.3209	2.05e-08		-1.28e-08			2.06e-08
7.32529	2.02e-08		-1.29e-08			2.11e-08
7.32968	1.95e-08		-1.38e-08			2.12e-08
7.33406	1.93e-08		-1.37e-08			2.14e-08
7.33845	1.92e-08		-1.36e-08			2.25e-08
7.34283	1.91e-08		-1.36e-08			2.52e-08
7.34722	1.9e-08		-1.38e-08			2.61e-08
7.35161	1.87e-08		-1.39e-08			2.62e-08
7.35599	1.81e-08		-1.4e-08			2.62e-08
7.36038	1.74e-08		-1.45e-08			2.61e-08
7.36476	1.78e-08		-1.42e-08			2.6e-08
7.36915	1.83e-08		-1.24e-08			2.51e-08
7.37354	1.88e-08		-9.99e-09			2.49e-08
7.37792	2.07e-08		-9.61e-09			2.5e-08
7.38231	2.16e-08		-9.48e-09			2.49e-08
7.38669	2.15e-08		-9.62e-09			2.48e-08
7.39108	2.15e-08		-9.76e-09			2.45e-08
7.39547	2.13e-08		-1.06e-08			2.43e-08
7.39985	2.06e-08		-1.16e-08			2.41e-08
7.40424	1.98e-08		-1.14e-08			2.44e-08
7.40862	1.96e-08		-1.14e-08			2.63e-08
7.41301	1.95e-08		-1.15e-08			2.92e-08
7.4174	1.9e-08		-1.16e-08			3e-08
7.42178	1.83e-08		-1.21e-08			3e-08
7.42617	1.83e-08		-1.24e-08			3e-08
7.43055	1.83e-08		-1.25e-08			2.99e-08
7.43494	1.81e-08		-1.24e-08			2.96e-08
7.43933	1.75e-08		-1.04e-08			2.91e-08
7.44371	1.83e-08		-7.99e-09			2.91e-08
7.4481	2.06e-08		-7.74e-09			2.91e-08
7.45248	2.17e-08		-7.64e-09			2.91e-08
7.45687	2.16e-08		-7.63e-09			2.89e-08
7.46126	2.16e-08		-8.26e-09			2.91e-08
7.46564	2.12e-08		-8.89e-09			2.92e-08
7.47003	2.05e-08		-9.8e-09			2.93e-08
7.47441	1.94e-08		-9.93e-09			2.93e-08
7.4788	1.88e-08		-1.02e-08			3.04e-08
7.48319	1.86e-08		-1.05e-08			3.33e-08
7.48757	1.85e-08		-1.09e-08			3.38e-08
7.49196	1.7e-08		-1.1e-08			3.39e-08
7.49634	1.71e-08		-1.12e-08			3.39e-08
7.50073	1.71e-08		-1.18e-08			3.39e-08
7.50512	1.71e-08		-1.2e-08			3.28e-08
7.5095	1.76e-08		-1.08e-08			3.25e-08
7.51389	1.8e-08		-8.53e-09			3.29e-08
7.51827	1.97e-08		-8.44e-09			3.3e-08
7.52266	2.01e-08		-8.43e-09			3.3e-08
7.52705	2.02e-08		-8.53e-09			3.31e-08
7.53143	2.01e-08		-8.62e-09			3.31e-08
7.53582	2.01e-08		-9.32e-09			3.31e-08
7.5402	2e-08		-9.79e-09			3.29e-08
7.54459	1.87e-08		-9.82e-09			3.36e-08
7.54898	1.75e-08		-9.85e-09			3.62e-08
7.55336	1.74e-08		-1.07e-08			3.95e-08
7.55775	1.72e-08		-1.11e-08			4e-08
7.56213	1.59e-08		-1.12e-08			4.02e-08
7.56652	1.55e-08		-1.13e-08			4.02e-08
7.57091	1.48e-08		-1.16e-08			4.02e-08
7.57529	1.36e-08		-1.21e-08			4e-08
7.57968	1.42e-08		-1.04e-08			3.99e-08
7.58406	1.53e-08		-7.45e-09			4.01e-08
7.58845	1.72e-08		-7.45e-09			4.01e-08
7.59284	1.77e-08		-7.47e-09			4.02e-08
7.59722	1.79e-08		-7.87e-09			3.99e-08
7.60161	1.75e-08		-8.27e-09			3.96e-08
7.60599	1.71e-08		-9.12e-09			4.02e-08
7.61038	1.63e-08		-9.73e-09			4.1e-08
7.61477	1.54e-08		-9.96e-09			4.11e-08
7.61915	1.47e-08		-1.02e-08			4.21e-08
7.62354	1.46e-08		-1.17e-08			4.5e-08
7.62792	1.46e-08		-1.25e-08			4.63e-08
7.63231	1.39e-08		-1.26e-08			4.66e-08
7.6367	1.39e-08		-1.28e-08			4.66e-08
7.64108	1.39e-08		-1.33e-08			4.65e-08
7.64547	1.38e-08		-1.32e-08			4.64e-08
7.64985	1.39e-08		-1.18e-08			4.58e-08
7.65424	1.51e-08		-9.38e-09			4.62e-08
7.65863	1.72e-08		-8.6e-09			4.62e-08
7.66301	1.84e-08		-8.56e-09			4.62e-08
7.6674	1.84e-08		-8.58e-09			4.63e-08
7.67178	1.84e-08		-8.61e-09			4.61e-08
7.67617	1.84e-08		-8.67e-09			4.6e-08
7.68056	1.82e-08		-9.19e-09			4.6e-08
7.68494	1.72e-08		-9.29e-09			4.61e-08
7.68933	1.68e-08		-9.38e-09			4.83e-08
7.69371	1.67e-08		-9.6e-09			5.13e-08
7.6981	1.67e-08		-1.06e-08			5.2e-08
7.70249	1.62e-08		-1.08e-08			5.22e-08
7.70687	1.58e-08		-1.11e-08			5.23e-08
7.71126	1.52e-08		-1.14e-08			5.24e-08
7.71564	1.46e-08		-1.2e-08			5.21e-08
7.72003	1.42e-08		-1.06e-08			5.18e-08
7.72442	1.49e-08		-8e-09			5.19e-08
7.7288	1.74e-08		-7.86e-09			5.19e-08
7.73319	1.85e-08		-7.82e-09			5.2e-08
7.73757	1.84e-08		-7.91e-09			5.2e-08
7.74196	1.83e-08		-8.01e-09			5.26e-08
7.74635	1.78e-08		-9.37e-09			5.27e-08
7.75073	1.68e-08		-9.92e-09			5.27e-08
7.75512	1.6e-08		-9.87e-09			5.28e-08
7.7595	1.6e-08		-9.88e-09			5.41e-08
7.76389	1.6e-08		-9.95e-09			5.7e-08
7.76828	1.59e-08		-1e-08			5.78e-08
7.77266	1.41e-08		-1.01e-08			5.79e-08
7.77705	1.35e-08		-1.01e-08			5.79e-08
7.78143	1.33e-08		-1e-08			5.78e-08
7.78582	1.31e-08		-9.41e-09			5.75e-08
7.79021	1.3e-08		-8.43e-09			5.68e-08
7.79459	1.44e-08		-6.11e-09			5.69e-08
7.79898	1.73e-08		-5.18e-09			5.73e-08
7.80336	1.77e-08		-5.2e-09			5.74e-08
7.80775	1.77e-08		-5.31e-09			5.74e-08
7.81214	1.77e-08		-5.42e-09			5.75e-08
7.81652	1.76e-08		-5.87e-09			5.73e-08
7.82091	1.67e-08		-6.86e-09			5.68e-08
7.82529	1.57e-08		-7.13e-09			5.63e-08
7.82968	1.49e-08		-7.4e-09			5.79e-08
7.83407	1.47e-08		-7.93e-09			5.92e-08
7.83845	1.45e-08		-8.3e-09			5.95e-08
7.84284	1.36e-08		-9.27e-09			5.97e-08
7.84722	1.36e-08		-9.4e-09			5.96e-08
7.85161	1.3e-08		-9.53e-09			5.95e-08
7.856	1.22e-08		-9.76e-09			5.82e-08
7.86038	1.17e-08		-8.5e-09			5.73e-08
7.86477	1.17e-08		-5.7e-09			5.73e-08
7.86915	1.35e-08		-5.22e-09			5.74e-08
7.87354	1.46e-08		-5.02e-09			5.64e-08
7.87793	1.48e-08		-5.12e-09			5.58e-08
7.88231	1.49e-08		-5.23e-09			5.56e-08
7.8867	1.47e-08		-5.46e-09			5.56e-08
7.89108	1.45e-08		-5.56e-09			5.56e-08
7.89547	1.41e-08		-5.59e-09			5.54e-08
7.89986	1.3e-08		-5.62e-09			5.73e-08
7.90424	1.3e-08		-5.65e-09			5.93e-08
7.90863	1.29e-08		-6.02e-09			5.99e-08
7.91301	1.27e-08		-6.1e-09			5.98e-08
7.9174	1.23e-08		-6.45e-09			5.98e-08
7.92179	1.23e-08		-7.02e-09			5.96e-08
7.92617	1.26e-08		-6.52e-09			5.91e-08
7.93056	1.28e-08		-4.77e-09			5.81e-08
7.93494	1.41e-08		-3.6e-09			5.84e-08
7.93933	1.72e-08		-3.05e-09			5.85e-08
7.94372	1.81e-08		-2.88e-09			5.86e-08
7.9481	1.81e-08		-3.02e-09			5.85e-08
7.95249	1.81e-08		-3.16e-09			5.84e-08
7.95687	1.8e-08		-3.81e-09			5.82e-08
7.96126	1.77e-08		-4.78e-09			5.82e-08
7.96565	1.68e-08		-5.06e-09			5.83e-08
7.97003	1.64e-08		-5.13e-09			5.96e-08
7.97442	1.6e-08		-5.51e-09			6.21e-08
7.9788	1.56e-08		-5.55e-09			6.23e-08
7.98319	1.49e-08		-5.6e-09			6.23e-08
7.98758	1.46e-08		-5.67e-09			6.23e-08
7.99196	1.43e-08		-5.79e-09			6.23e-08
7.99635	1.4e-08		-6.27e-09			6.16e-08
8.00073	1.4e-08		-4.45e-09			6.16e-08
8.00512	1.54e-08		-2.03e-09			6.17e-08
8.00951	1.81e-08		-1.67e-09			6.17e-08
8.01389	1.84e-08		-1.62e-09			6.16e-08
8.01828	1.86e-08		-1.82e-09			6.09e-08
8.02266	1.84e-08		-2.03e-09			6.09e-08
8.02705	1.83e-08		-2.41e-09			6.1e-08
8.03144	1.79e-08		-2.99e-09			6.1e-08
8.03582	1.72e-08		-3.4e-09			6.13e-08
8.04021	1.72e-08		-3.82e-09			6.31e-08
8.04459	1.71e-08		-4.7e-09			6.64e-08
8.04898	1.7e-08		-5.41e-09			6.65e-08
8.05337	1.65e-08		-5.08e-09			6.65e-08
8.05775	1.61e-08		-4.84e-09			6.65e-08
8.06214	1.58e-08		-4.71e-09			6.65e-08
8.06652	1.55e-08		-4.57e-09			6.59e-08
8.07091	1.5e-08		-3.61e-09			6.49e-08
8.0753	1.6e-08		-9.05e-10			6.46e-08
8.07968	1.87e-08		-4.56e-10			6.43e-08
8.08407	1.89e-08		-2.47e-10			6.3e-08
8.08845	1.89e-08		-4.54e-10			6.23e-08
8.09284	1.88e-08		-6.62e-10			6.19e-08
8.09723	1.86e-08		-1.12e-09			6.1e-08
8.10161	1.8e-08		-1.46e-09			6.05e-08
8.106	1.66e-08		-1.44e-09			6.06e-08
8.11038	1.63e-08		-1.44e-09			6.2e-08
8.11477	1.62e-08		-1.54e-09			6.41e-08
8.11916	1.54e-08		-1.65e-09			6.41e-08
8.12354	1.45e-08		-1.84e-09			6.41e-08
8.12793	1.43e-08		-2.06e-09			6.41e-08
8.13231	1.42e-08		-1.88e-09			6.37e-08
8.1367	1.4e-08		-1.38e-09			6.27e-08
8.14109	1.39e-08		5.39e-11			6.2e-08
8.14547	1.52e-08		2.85e-09			6.19e-08
8.14986	1.81e-08		2.87e-09			6.15e-08
8.15424	1.88e-08		2.84e-09			6.06e-08
8.15863	1.88e-08		2.8e-09			5.97e-08
8.16302	1.88e-08		2.63e-09			5.96e-08
8.1674	1.79e-08		1.41e-09			5.95e-08
8.17179	1.71e-08		6.73e-10			5.92e-08
8.17617	1.62e-08		3.71e-10			5.96e-08
8.18056	1.61e-08		6.9e-11			6.17e-08
8.18495	1.58e-08		-7.83e-10			6.39e-08
8.18933	1.55e-08		-1.68e-09			6.48e-08
8.19372	1.49e-08		-1.71e-09			6.49e-08
8.1981	1.46e-08		-1.73e-09			6.47e-08
8.20249	1.41e-08		-1.84e-09			6.46e-08
8.20688	1.31e-08		-2.01e-09			6.42e-08
8.21126	1.31e-08		-6.77e-10			6.35e-08
8.21565	1.45e-08		4.34e-10			6.35e-08
8.22003	1.56e-08		9.7e-10			6.35e-08
8.22442	1.62e-08		1.19e-09			6.35e-08
8.22881	1.64e-08		1.08e-09			6.34e-08
8.23319	1.62e-08		9.77e-10			6.29e-08
8.23758	1.59e-08		-9e-11			6.27e-08
8.24196	1.47e-08		-1.3e-09			6.28e-08
8.24635	1.39e-08		-1.43e-09			6.37e-08
8.25074	1.38e-08		-1.34e-09			6.63e-08
8.25512	1.38e-08		-1.3e-09			6.97e-08
8.25951	1.37e-08		-1.36e-09			6.99e-08
8.26389	1.36e-08		-1.42e-09			7e-08
8.26828	1.28e-08		-1.52e-09			7e-08
8.27267	1.2e-08		-1.92e-09			7.01e-08
8.27705	1.11e-08		-2.21e-09			6.99e-08
8.28144	1.1e-08		-4.3e-10			7.02e-08
8.28582	1.12e-08		1.05e-09			7.04e-08
8.29021	1.39e-08		1.76e-09			7.07e-08
8.2946	1.48e-08		2.09e-09			7.07e-08
8.29898	1.48e-08		2.13e-09			7.08e-08
8.30337	1.47e-08		1.96e-09			7.12e-08
8.30775	1.47e-08		1.78e-09			7.2e-08
8.31214	1.44e-08		1.34e-09			7.22e-08
8.31653	1.39e-08		1.28e-09			7.31e-08
8.32091	1.37e-08		1e-09			7.62e-08
8.3253	1.35e-08		-1.58e-10			8e-08
8.32968	1.32e-08		-7.56e-10			8.11e-08
8.33407	1.24e-08		-5.49e-10			8.17e-08
8.33846	1.18e-08		-5.41e-10			8.19e-08
8.34284	1.14e-08		-5.33e-10			8.2e-08
8.34723	1.07e-08		-2.75e-10			8.23e-08
8.35161	1.01e-08		1.14e-09			8.27e-08
8.356	1.08e-08		3.24e-09			8.41e-08
8.36039	1.35e-08		4.52e-09			8.56e-08
8.36477	1.44e-08		4.82e-09			8.59e-08
8.36916	1.45e-08		4.78e-09			8.66e-08
8.37354	1.44e-08		4.74e-09			8.75e-08
8.37793	1.42e-08		4.52e-09			8.86e-08
8.38232	1.4e-08		4.06e-09			9.01e-08
8.3867	1.26e-08		4.48e-09			9.19e-08
8.39109	1.22e-08		5.24e-09			9.56e-08
8.39547	1.2e-08		5.53e-09			9.96e-08
8.39986	1.17e-08		5.64e-09			1.02e-07
8.40425	1.08e-08		5.7e-09			1.03e-07
8.40863	9.84e-09		6.26e-09			1.04e-07
8.41302	8.51e-09		6.78e-09			1.05e-07
8.4174	7.29e-09		7.16e-09			1.07e-07
8.42179	6.98e-09		1.04e-08			1.08e-07
8.42618	8e-09		1.43e-08			1.09e-07
8.43056	1.07e-08		1.51e-08			1.12e-07
8.43495	1.07e-08		1.53e-08			1.13e-07
8.43933	1.07e-08		1.52e-08			1.15e-07
8.44372	1.07e-08		1.52e-08			1.18e-07
8.44811	1.04e-08		1.5e-08			1.2e-07
8.45249	9.81e-09		1.47e-08			1.23e-07
8.45688	9.23e-09		1.56e-08			1.26e-07
8.46126	8.9e-09		1.63e-08			1.3e-07
8.46565	8.19e-09		1.69e-08			1.35e-07
8.47004	7.45e-09		1.73e-08			1.4e-07
8.47442	7.17e-09		1.76e-08			1.44e-07
8.47881	7.12e-09		1.83e-08			1.46e-07
8.48319	7.44e-09		2.01e-08			1.49e-07
8.48758	8.35e-09		2.15e-08			1.52e-07
8.49197	9.01e-09		2.36e-08			1.55e-07
8.49635	9.41e-09		2.71e-08			1.6e-07
8.50074	1.17e-08		3e-08			1.65e-07
8.50512	1.22e-08		3.12e-08			1.7e-07
8.50951	1.22e-08		3.19e-08			1.73e-07
8.5139	1.22e-08		3.3e-08			1.78e-07
8.51828	1.16e-08		3.3e-08			1.84e-07
8.52267	1.11e-08		3.33e-08			1.88e-07
8.52705	1.08e-08		3.53e-08			1.93e-07
[truncated: 5,184 more rows]

## Sheet: Figure 1c Right
Volume (mL)	BG505_RI	BG505_mass (Da)	BG505-1573_RT_RI	BG505-1573_RT_Mass1	BG505-1573_RT_Mass2	BG505-1573_37C_RI	BG505-1573_37C_Mass1	BG505-1573_37C_Mass2
-0.236174	-9.65e-10		3.81299e-08			2.36e-08
-0.231788	-1.77e-09		3.61714e-08			2.16e-08
-0.227402	-2.4e-09		3.35942e-08			1.93e-08
-0.223016	-3.67e-09		3.19277e-08			1.75e-08
-0.21863	-4.69e-09		3.03921e-08			1.7e-08
-0.214244	-6.13e-09		2.96573e-08			1.63e-08
-0.209858	-7.26e-09		2.82347e-08			1.6e-08
-0.205472	-7.84e-09		2.59663e-08			1.57e-08
-0.201086	-7.68e-09		2.53233e-08			1.37e-08
-0.1967	-6.14e-09		2.39714e-08			1.34e-08
-0.192314	-6.32e-09		2.20303e-08			1.3e-08
-0.187928	-6.49e-09		2.19546e-08			1.16e-08
-0.183542	-6.83e-09		2.24644e-08			1.15e-08
-0.179156	-7.49e-09		2.40942e-08			1.15e-08
-0.17477	-8.03e-09		2.52409e-08			1.32e-08
-0.170384	-8.1e-09		2.55043e-08			1.36e-08
-0.165998	-8.38e-09		2.56215e-08			1.36e-08
-0.161612	-8.88e-09		2.5219e-08			1.36e-08
-0.157226	-9.76e-09		2.48164e-08			1.34e-08
-0.15284	-1.06e-08		2.39811e-08			1.29e-08
-0.148454	-1.09e-08		2.31282e-08			1.16e-08
-0.144068	-1.1e-08		2.29227e-08			1.01e-08
-0.139682	-1.12e-08		2.24043e-08			1.01e-08
-0.135296	-1.15e-08		2.1288e-08			9.99e-09
-0.13091	-1.17e-08		2.08358e-08			9.75e-09
-0.126524	-9.81e-09		2.05543e-08			9.65e-09
-0.122138	-8.63e-09		1.96643e-08			9.36e-09
-0.117752	-8.41e-09		1.95433e-08			9.29e-09
-0.113366	-8.5e-09		2.01713e-08			9.04e-09
-0.10898	-8.6e-09		2.20132e-08			8.82e-09
-0.104594	-8.81e-09		2.32742e-08			1e-08
-0.100208	-1.02e-08		2.32747e-08			1.06e-08
-0.095822	-1.08e-08		2.28512e-08			1.07e-08
-0.091436	-1.1e-08		2.24277e-08			9.98e-09
-0.08705	-1.12e-08		2.15924e-08			9.24e-09
-0.082664	-1.2e-08		2.10766e-08			7.63e-09
-0.078278	-1.24e-08		2.0982e-08			7.03e-09
-0.073892	-1.25e-08		2.08874e-08			6.82e-09
-0.069506	-1.26e-08		2.06355e-08			6.17e-09
-0.06512	-1.33e-08		2.01003e-08			5.52e-09
-0.060734	-1.27e-08		1.97737e-08			2.11e-09
-0.056348	-9.34e-09		1.94471e-08			1.46e-09
-0.051962	-7.86e-09		1.88585e-08			9.74e-10
-0.047576	-7.56e-09		1.94969e-08			8.6e-10
-0.04319	-7.45e-09		2.02805e-08			7.45e-10
-0.038804	-7.62e-09		2.30192e-08			9.06e-10
-0.034418	-7.78e-09		2.42679e-08			3.76e-09
-0.030032	-9.03e-09		2.43502e-08			5.79e-09
-0.025646	-9.9e-09		2.43718e-08			5.86e-09
-0.02126	-1.01e-08		2.43164e-08			5.9e-09
-0.016874	-1.03e-08		2.42609e-08			5.73e-09
-0.012488	-1.07e-08		2.29776e-08			5.57e-09
-0.008102	-1.13e-08		2.21867e-08			4.76e-09
-0.003716	-1.14e-08		2.18148e-08			4.5e-09
0.00067004	-1.16e-08		2.16183e-08			4.47e-09
0.00505604	-1.2e-08		2.18163e-08			3.16e-09
0.00944204	-1.19e-08		2.18116e-08			3.14e-09
0.013828	-8.87e-09		2.17513e-08			2.8e-09
0.018214	-4.42e-09		2.1691e-08			2.75e-09
0.0226	-3.7e-09		2.15868e-08			2.71e-09
0.026986	-3.36e-09		2.15829e-08			2.3e-09
0.031372	-3.73e-09		2.41889e-08			2.93e-09
0.035758	-4.1e-09		2.48158e-08			4.32e-09
0.040144	-4.98e-09		2.51177e-08			4.91e-09
0.04453	-6.55e-09		2.49744e-08			5.18e-09
0.048916	-6.87e-09		2.48311e-08			5.23e-09
0.053302	-7.29e-09		2.44616e-08			4.9e-09
0.057688	-8.92e-09		2.37326e-08			4.57e-09
0.062074	-1.05e-08		2.27714e-08			3.98e-09
0.06646	-1.06e-08		2.2497e-08			3.95e-09
0.070846	-1.09e-08		2.22226e-08			3.93e-09
0.075232	-1.14e-08		2.10959e-08			3.23e-09
0.079618	-1.07e-08		2.12414e-08			2.2e-09
0.084004	-8.53e-09		2.15126e-08			2e-09
0.08839	-7.74e-09		2.15904e-08			1.92e-09
0.092776	-7.37e-09		2.16683e-08			1.71e-09
0.097162	-7.24e-09		2.33661e-08			1.21e-09
0.101548	-7.27e-09		2.60909e-08			1.8e-09
0.105934	-7.31e-09		2.75137e-08			4.26e-09
0.11032	-7.91e-09		2.75588e-08			4.83e-09
0.114706	-7.94e-09		2.73885e-08			4.7e-09
0.119092	-7.97e-09		2.72182e-08			4.57e-09
0.123478	-8.02e-09		2.68936e-08			4.18e-09
0.127864	-8.27e-09		2.60759e-08			3.37e-09
0.13225	-9.1e-09		2.60621e-08			1.83e-09
0.136636	-9.03e-09		2.60338e-08			9.49e-10
0.141022	-9.03e-09		2.60055e-08			8.61e-10
0.145408	-9.04e-09		2.58051e-08			-4.24e-10
0.149794	-8.72e-09		2.54533e-08			-1.58e-09
0.15418	-6.57e-09		2.50794e-08			-2.55e-09
0.158566	-5.46e-09		2.42762e-08			-3.04e-09
0.162952	-4.91e-09		2.3746e-08			-3.87e-09
0.167338	-4.86e-09		2.32159e-08			-4.44e-09
0.171724	-4.91e-09		2.38208e-08			-3.34e-09
0.17611	-4.96e-09		2.68507e-08			-1.26e-09
0.180496	-5.87e-09		2.68478e-08			-6.16e-10
0.184882	-7.17e-09		2.66314e-08			-2.96e-10
0.189268	-7.2e-09		2.6415e-08			-2.79e-10
0.193654	-7.23e-09		2.60029e-08			-2.73e-10
0.19804	-7.29e-09		2.59072e-08			-2.66e-10
0.202426	-8.69e-09		2.58742e-08			-6.54e-10
0.206812	-9.3e-09		2.58412e-08			-9.23e-10
0.211198	-9.62e-09		2.53721e-08			-7.84e-10
0.215584	-9.77e-09		2.44119e-08			-7.69e-10
0.21997	-8.77e-09		2.29725e-08			-7.77e-10
0.224356	-6.66e-09		2.24403e-08			-7.84e-10
0.228742	-5.76e-09		2.25903e-08			-9.69e-10
0.233128	-5.8e-09		2.34212e-08			-2.07e-09
0.237514	-5.83e-09		2.45549e-08			-2.84e-09
0.2419	-5.88e-09		2.65656e-08			-2.12e-09
0.246286	-6.31e-09		2.86641e-08			-8.67e-10
0.250672	-6.58e-09		2.87006e-08			-5.6e-10
0.255058	-6.67e-09		2.86434e-08			-6.77e-10
0.259444	-6.76e-09		2.85861e-08			-7.95e-10
0.26383	-7.56e-09		2.82629e-08			-1.18e-09
0.268216	-8.82e-09		2.65861e-08			-1.98e-09
0.272602	-8.86e-09		2.62767e-08			-2.69e-09
0.276988	-8.9e-09		2.67375e-08			-2.75e-09
0.281374	-9.05e-09		2.67345e-08			-2.9e-09
0.28576	-9.38e-09		2.67093e-08			-4.29e-09
0.290146	-8.99e-09		2.66841e-08			-4.4e-09
0.294532	-5.8e-09		2.63838e-08			-4.75e-09
0.298918	-5.28e-09		2.6484e-08			-5.53e-09
0.303304	-5.2e-09		2.70151e-08			-6.08e-09
0.30769	-5.17e-09		2.77326e-08			-6.6e-09
0.312076	-5.15e-09		2.98707e-08			-5.79e-09
0.316462	-4.87e-09		3.08297e-08			-4.54e-09
0.320848	-4.74e-09		3.12358e-08			-4.45e-09
0.325234	-4.69e-09		3.12384e-08			-4.48e-09
0.32962	-4.68e-09		3.08205e-08			-4.51e-09
0.334006	-5.12e-09		3.04026e-08			-4.58e-09
0.338392	-5.57e-09		2.95657e-08			-6.53e-09
0.342778	-6.34e-09		2.93367e-08			-7.45e-09
0.347164	-6.95e-09		2.9253e-08			-7.69e-09
0.35155	-7.27e-09		2.91693e-08			-7.92e-09
0.355936	-7.29e-09		2.87666e-08			-8.15e-09
0.360322	-6.41e-09		2.82103e-08			-9.35e-09
0.364708	-4.58e-09		2.73923e-08			-9.68e-09
0.369094	-3.45e-09		2.67979e-08			-9.87e-09
0.37348	-3.26e-09		2.63626e-08			-9.83e-09
0.377866	-3.24e-09		2.68472e-08			-9.78e-09
0.382252	-3.44e-09		2.85839e-08			-8.88e-09
0.386638	-3.64e-09		2.95704e-08			-7.04e-09
0.391024	-3.88e-09		3.00499e-08			-6.7e-09
0.39541	-4.27e-09		3.00217e-08			-6.53e-09
0.399796	-4.38e-09		2.99935e-08			-6.88e-09
0.404182	-4.64e-09		2.99169e-08			-7.23e-09
0.408568	-5.28e-09		2.85624e-08			-8e-09
0.412954	-5.32e-09		2.68278e-08			-9.41e-09
0.41734	-5.37e-09		2.67212e-08			-9.59e-09
0.421726	-5.76e-09		2.61121e-08			-9.59e-09
0.426112	-6.56e-09		2.55029e-08			-1.04e-08
0.430498	-6.99e-09		2.43216e-08			-1.13e-08
0.434884	-4.57e-09		2.41707e-08			-1.12e-08
0.43927	-3.19e-09		2.42984e-08			-1.12e-08
0.443656	-2.54e-09		2.45301e-08			-1.15e-08
0.448042	-2.58e-09		2.55026e-08			-1.26e-08
0.452428	-2.62e-09		2.80899e-08			-1.19e-08
0.456814	-2.92e-09		2.96205e-08			-1.06e-08
0.4612	-4.51e-09		2.99625e-08			-9.92e-09
0.465586	-5.33e-09		3.01005e-08			-9.83e-09
0.469972	-5.08e-09		3.01022e-08			-9.86e-09
0.474358	-4.96e-09		2.97266e-08			-9.88e-09
0.478744	-4.96e-09		2.93509e-08			-1.09e-08
0.48313	-5.06e-09		2.88325e-08			-1.2e-08
0.487516	-5.16e-09		2.88028e-08			-1.2e-08
0.491902	-5.29e-09		2.87731e-08			-1.21e-08
0.496288	-7.16e-09		2.75095e-08			-1.22e-08
0.500674	-9.76e-09		2.72068e-08			-1.38e-08
0.50506	-9.07e-09		2.67699e-08			-1.42e-08
0.509446	-8.97e-09		2.58446e-08			-1.45e-08
0.513832	-8.96e-09		2.57884e-08			-1.5e-08
0.518218	-9.05e-09		2.60495e-08			-1.47e-08
0.522604	-9.15e-09		2.76925e-08			-1.44e-08
0.52699	-1.04e-08		2.84475e-08			-1.34e-08
0.531376	-1.14e-08		2.84385e-08			-1.29e-08
0.535762	-1.32e-08		2.82974e-08			-1.27e-08
0.540148	-1.35e-08		2.81563e-08			-1.32e-08
0.544534	-1.35e-08		2.78916e-08			-1.37e-08
0.54892	-1.36e-08		2.68394e-08			-1.46e-08
0.553306	-1.38e-08		2.56505e-08			-1.54e-08
0.557692	-1.4e-08		2.5708e-08			-1.57e-08
0.562078	-1.42e-08		2.57104e-08			-1.58e-08
0.566464	-1.52e-08		2.56499e-08			-1.6e-08
0.57085	-1.44e-08		2.55895e-08			-1.7e-08
0.575236	-1.16e-08		2.22581e-08			-1.71e-08
0.579622	-1.01e-08		2.04559e-08			-1.71e-08
0.584008	-9.76e-09		2.12729e-08			-1.72e-08
0.588394	-9.78e-09		2.23939e-08			-1.77e-08
0.59278	-9.86e-09		2.51078e-08			-1.72e-08
0.597166	-9.93e-09		2.55792e-08			-1.46e-08
0.601552	-1.12e-08		2.57248e-08			-1.43e-08
0.605938	-1.19e-08		2.56104e-08			-1.41e-08
0.610324	-1.09e-08		2.54959e-08			-1.42e-08
0.61471	-1.09e-08		2.4766e-08			-1.44e-08
0.619096	-1.09e-08		2.3801e-08			-1.53e-08
0.623482	-1.1e-08		2.30981e-08			-1.6e-08
0.627868	-1.11e-08		2.28177e-08			-1.6e-08
0.632254	-1.11e-08		2.25374e-08			-1.6e-08
0.63664	-1.11e-08		2.19285e-08			-1.6e-08
0.641026	-1.02e-08		2.1295e-08			-1.6e-08
0.645412	-7.81e-09		2.08801e-08			-1.62e-08
0.649798	-7.02e-09		2.13209e-08			-1.7e-08
0.654184	-6.64e-09		2.19831e-08			-1.71e-08
0.65857	-6.72e-09		2.21467e-08			-1.72e-08
0.662956	-6.79e-09		2.44651e-08			-1.65e-08
0.667342	-7.1e-09		2.5705e-08			-1.49e-08
0.671728	-7.83e-09		2.62597e-08			-1.4e-08
0.676114	-8.44e-09		2.62048e-08			-1.41e-08
0.6805	-8.42e-09		2.61499e-08			-1.41e-08
0.684886	-8.41e-09		2.59119e-08			-1.42e-08
0.689272	-8.34e-09		2.49538e-08			-1.48e-08
0.693658	-8.35e-09		2.45414e-08			-1.6e-08
0.698044	-8.41e-09		2.497e-08			-1.66e-08
0.70243	-8.48e-09		2.51672e-08			-1.66e-08
0.706816	-8.59e-09		2.52269e-08			-1.65e-08
0.711202	-7.89e-09		2.51869e-08			-1.66e-08
0.715588	-5.08e-09		2.51469e-08			-1.71e-08
0.719974	-3.76e-09		2.47e-08			-1.71e-08
0.72436	-3.51e-09		2.48808e-08			-1.75e-08
0.728746	-3.57e-09		2.57905e-08			-1.79e-08
0.733132	-3.63e-09		2.81123e-08			-1.68e-08
0.737518	-3.81e-09		2.86266e-08			-1.41e-08
0.741904	-4.78e-09		2.88447e-08			-1.37e-08
0.74629	-5.34e-09		2.88674e-08			-1.35e-08
0.750676	-5.37e-09		2.84978e-08			-1.35e-08
0.755062	-5.4e-09		2.81283e-08			-1.38e-08
0.759448	-5.49e-09		2.75899e-08			-1.42e-08
0.763834	-5.7e-09		2.75084e-08			-1.49e-08
0.76822	-5.89e-09		2.74331e-08			-1.49e-08
0.772606	-6.44e-09		2.73578e-08			-1.48e-08
0.776992	-6.42e-09		2.64331e-08			-1.53e-08
0.781378	-5.33e-09		2.59411e-08			-1.57e-08
0.785764	-2.27e-09		2.56548e-08			-1.53e-08
0.79015	-1.1e-09		2.55912e-08			-1.53e-08
0.794536	-1.15e-09		2.5807e-08			-1.49e-08
0.798922	-1.2e-09		2.64985e-08			-1.42e-08
0.803308	-1.46e-09		2.8904e-08			-1.41e-08
0.807694	-1.96e-09		2.88833e-08			-1.13e-08
0.81208	-2.37e-09		2.88616e-08			-1.08e-08
0.816466	-2.78e-09		2.88399e-08			-1.06e-08
0.820852	-3.26e-09		2.85759e-08			-1.06e-08
0.825238	-3.74e-09		2.74752e-08			-1.06e-08
0.829624	-4.76e-09		2.71236e-08			-1.11e-08
0.83401	-3.8e-09		2.68529e-08			-1.19e-08
0.838396	-2.93e-09		2.64337e-08			-1.2e-08
0.842782	-2.86e-09		2.53137e-08			-1.25e-08
0.847168	-2.79e-09		2.42681e-08			-1.26e-08
0.851554	-2.34e-09		2.35455e-08			-1.27e-08
0.85594	-5.19e-10		2.31277e-08			-1.27e-08
0.860326	3.21e-10		2.34013e-08			-1.33e-08
0.864712	2.97e-10		2.39545e-08			-1.31e-08
0.869098	2.73e-10		2.44774e-08			-1.3e-08
0.873484	2.35e-10		2.72307e-08			-1.19e-08
0.87787	-7.09e-10		2.7764e-08			-8.81e-09
0.882256	-1.8e-09		2.77811e-08			-8.6e-09
0.886642	-2.76e-09		2.76892e-08			-8.6e-09
0.891028	-2.86e-09		2.75974e-08			-8.61e-09
0.895414	-2.95e-09		2.71548e-08			-8.63e-09
0.8998	-3.16e-09		2.64146e-08			-9.16e-09
0.904186	-3.55e-09		2.58453e-08			-9.57e-09
0.908572	-4.26e-09		2.55738e-08			-1.06e-08
0.912958	-4.8e-09		2.53023e-08			-1.07e-08
0.917344	-4.18e-09		2.43603e-08			-1.08e-08
0.92173	-1.98e-09		2.39803e-08			-1.11e-08
0.926116	1.29e-09		2.34091e-08			-1.11e-08
0.930502	1.81e-09		2.33464e-08			-1.18e-08
0.934888	1.89e-09		2.31358e-08			-1.16e-08
0.939274	1.8e-09		2.30178e-08			-1.15e-08
0.94366	1.71e-09		2.55057e-08			-9.84e-09
0.948046	1.51e-09		2.68156e-08			-7.12e-09
0.952432	1.31e-09		2.69152e-08			-6.61e-09
0.956818	1.14e-09		2.6939e-08			-6.36e-09
0.961204	9.72e-10		2.68674e-08			-6.25e-09
0.96559	5.62e-10		2.67957e-08			-6.35e-09
0.969976	-1.28e-10		2.58568e-08			-6.45e-09
0.974362	-3e-10		2.54524e-08			-6.49e-09
0.978748	-4.71e-10		2.53456e-08			-6.53e-09
0.983134	-6.53e-10		2.52387e-08			-6.67e-09
0.98752	-7.75e-10		2.5032e-08			-7e-09
0.991906	3.24e-10		2.44182e-08			-7.15e-09
0.996292	3.3e-09		2.38659e-08			-7.3e-09
1.00068	4.44e-09		2.36644e-08			-7.66e-09
1.00506	4.41e-09		2.36563e-08			-7.61e-09
1.00945	4.38e-09		2.43286e-08			-6.87e-09
1.01384	4.26e-09		2.5405e-08			-5.14e-09
1.01822	4.03e-09		2.59289e-08			-2.42e-09
1.02261	2.97e-09		2.56623e-08			-2.18e-09
1.02699	2.75e-09		2.53957e-08			-2.13e-09
1.03138	2.54e-09		2.48653e-08			-2.11e-09
1.03577	2.33e-09		2.31802e-08			-2.1e-09
1.04015	1.19e-09		2.30296e-08			-2.53e-09
1.04454	7.17e-10		2.24857e-08			-3.68e-09
1.04892	5.61e-10		2.23028e-08			-3.85e-09
1.05331	5.74e-10		2.16514e-08			-4.01e-09
1.0577	9.23e-10		2.01992e-08			-4.5e-09
1.06208	1.75e-09		1.97388e-08			-5.2e-09
1.06647	3.61e-09		1.95894e-08			-5.35e-09
1.07085	4.89e-09		1.95397e-08			-4.89e-09
1.07524	5.52e-09		1.90001e-08			-4.74e-09
1.07963	5.81e-09		1.95164e-08			-4.61e-09
1.08401	5.33e-09		2.19643e-08			-3.45e-09
1.0884	4.84e-09		2.30248e-08			-5.1e-10
1.09278	3.96e-09		2.3194e-08			2.13e-10
1.09717	3.39e-09		2.30956e-08			2.44e-10
1.10156	3.32e-09		2.29972e-08			2.63e-10
1.10594	3.24e-09		2.28055e-08			2.05e-10
1.11033	3.05e-09		2.2083e-08			1.47e-10
1.11471	2.51e-09		2.17438e-08			-3.84e-10
1.1191	2.33e-09		2.15411e-08			-3.84e-10
1.12349	2.15e-09		2.13385e-08			-3.84e-10
1.12787	2.1e-09		2.08327e-08			-4.21e-10
1.13226	2.87e-09		2.01475e-08			-1.21e-09
1.13664	5.16e-09		1.99752e-08			-1.63e-09
1.14103	6.52e-09		1.96625e-08			-2.05e-09
1.14542	6.6e-09		1.93498e-08			-2.57e-09
1.1498	6.61e-09		2.00236e-08			-2.78e-09
1.15419	6.55e-09		2.22772e-08			-1.72e-09
1.15857	6.48e-09		2.22637e-08			1.05e-09
1.16296	5.94e-09		2.22374e-08			1.45e-09
1.16735	5.16e-09		2.22111e-08			1.65e-09
1.17173	5.01e-09		2.15246e-08			1.64e-09
1.17612	4.87e-09		2.01618e-08			1.62e-09
1.1805	4.57e-09		1.97371e-08			1.52e-09
1.18489	4.32e-09		1.96328e-08			8.4e-10
1.18928	4.25e-09		1.9219e-08			6.9e-10
1.19366	4.12e-09		1.90545e-08			6.79e-10
1.19805	3.56e-09		1.89813e-08			6.68e-10
1.20243	3.96e-09		1.89081e-08			6.17e-10
1.20682	6.27e-09		1.86888e-08			2.71e-10
1.21121	7.24e-09		1.82013e-08			-2.42e-10
1.21559	7.35e-09		1.76125e-08			-6.9e-10
1.21998	7.25e-09		1.79795e-08			-6.69e-10
1.22436	7.15e-09		2.00994e-08			8.55e-10
1.22875	6.91e-09		2.08536e-08			3.34e-09
1.23314	6.45e-09		2.06621e-08			3.71e-09
1.23752	5.13e-09		2.04706e-08			3.77e-09
1.24191	5.1e-09		1.99744e-08			3.78e-09
1.24629	4.95e-09		1.89647e-08			3.79e-09
1.25068	3.93e-09		1.74927e-08			3.17e-09
1.25507	4.47e-09		1.72723e-08			1.79e-09
1.25945	4.54e-09		1.69164e-08			1.66e-09
1.26384	4.52e-09		1.65605e-08			1.52e-09
1.26822	4.5e-09		1.54112e-08			1.36e-09
1.27261	5.36e-09		1.45683e-08			9.58e-10
1.277	7.52e-09		1.39911e-08			-6.12e-11
1.28138	8.07e-09		1.37847e-08			-3.57e-10
1.28577	8.3e-09		1.31059e-08			-5.83e-10
1.29015	8.03e-09		1.36633e-08			-6.33e-10
1.29454	7.75e-09		1.62114e-08			3.08e-10
1.29893	7.2e-09		1.62074e-08			1.92e-09
1.30331	5.97e-09		1.59716e-08			2.29e-09
1.3077	5.33e-09		1.57357e-08			2.36e-09
1.31208	5e-09		1.52849e-08			2.37e-09
1.31647	4.67e-09		1.39073e-08			1.89e-09
1.32086	3.95e-09		1.38251e-08			1.4e-09
1.32524	3.16e-09		1.34803e-08			1.06e-09
1.32963	3.24e-09		1.33378e-08			8.82e-10
1.33401	3.62e-09		1.31954e-08			7.05e-10
1.3384	3.86e-09		1.28293e-08			3.02e-10
1.34279	4.46e-09		1.24387e-08			-9.25e-10
1.34717	6.31e-09		1.23528e-08			-1.03e-09
1.35156	6.74e-09		1.22669e-08			-1.14e-09
1.35594	6.71e-09		1.27716e-08			-1.22e-09
1.36033	6.68e-09		1.38979e-08			-1.69e-09
1.36472	6.6e-09		1.59188e-08			-6.98e-10
1.3691	5.68e-09		1.67267e-08			1.59e-09
1.37349	4.78e-09		1.65893e-08			1.71e-09
1.37787	3.82e-09		1.64518e-08			1.76e-09
1.38226	3.66e-09		1.60838e-08			1.76e-09
1.38665	2.93e-09		1.53511e-08			1.75e-09
1.39103	1.57e-09		1.42394e-08			6.26e-10
1.39542	1.26e-09		1.38044e-08			2e-10
1.3998	3.65e-10		1.36491e-08			-2.17e-10
1.40419	-1.02e-09		1.34937e-08			-8.81e-10
1.40858	-2.14e-09		1.30925e-08			-1.94e-09
1.41296	-1.58e-09		1.21929e-08			-1.93e-09
1.41735	1.39e-09		1.19885e-08			-1.93e-09
1.42173	1.89e-09		1.16383e-08			-1.93e-09
1.42612	1.95e-09		1.16149e-08			-3.01e-09
1.43051	1.72e-09		1.25422e-08			-3.14e-09
1.43489	1.48e-09		1.53621e-08			-2.22e-09
1.43928	1.03e-09		1.54933e-08			6.35e-10
1.44366	3.21e-10		1.55398e-08			8.12e-10
1.44805	-9.21e-11		1.54732e-08			8.97e-10
1.45244	-1.26e-10		1.54065e-08			8.65e-10
1.45682	-1.59e-10		1.44775e-08			8.32e-10
1.46121	-2.15e-10		1.40445e-08			-1.19e-10
1.46559	-4.37e-10		1.40232e-08			-1.71e-10
1.46998	-1.57e-09		1.40019e-08			-3.02e-10
1.47437	-1.41e-09		1.39637e-08			-1.48e-09
1.47875	-1.22e-09		1.37434e-08			-2.32e-09
1.48314	-1.03e-09		1.37613e-08			-3.52e-09
1.48752	1.26e-09		1.42622e-08			-3.58e-09
1.49191	1.36e-09		1.49963e-08			-3.64e-09
1.4963	1.35e-09		1.50059e-08			-4.12e-09
1.50068	1.32e-09		1.51207e-08			-4.13e-09
1.50507	1.29e-09		1.6723e-08			-2.76e-09
1.50945	-2.63e-10		1.7115e-08			-7.28e-10
1.51384	-1.83e-09		1.72749e-08			9.93e-11
1.51823	-1.98e-09		1.72869e-08			5.54e-11
1.52261	-2.13e-09		1.63974e-08			1.16e-11
1.527	-2.4e-09		1.5508e-08			-2.08e-10
1.53138	-3.24e-09		1.40683e-08			-6.9e-10
1.53577	-3.99e-09		1.39798e-08			-1.91e-09
1.54016	-4.7e-09		1.3915e-08			-2.35e-09
1.54454	-5.59e-09		1.38503e-08			-2.65e-09
1.54893	-7.05e-09		1.37405e-08			-3.7e-09
1.55331	-6.59e-09		1.23218e-08			-3.81e-09
1.5577	-3.62e-09		1.15982e-08			-3.93e-09
1.56209	-2.44e-09		1.13748e-08			-4.6e-09
1.56647	-2.49e-09		1.11514e-08			-5.46e-09
1.57086	-2.55e-09		1.19116e-08			-5.56e-09
1.57524	-2.82e-09		1.43906e-08			-4.4e-09
1.57963	-3.41e-09		1.44858e-08			-2.83e-09
1.58402	-4.78e-09		1.4493e-08			-2.46e-09
1.5884	-5.21e-09		1.43811e-08			-2.29e-09
1.59279	-5.66e-09		1.42692e-08			-2.24e-09
1.59717	-6.11e-09		1.35043e-08			-2.71e-09
1.60156	-7.65e-09		1.23011e-08			-3.18e-09
1.60595	-8.25e-09		1.13578e-08			-3.44e-09
1.61033	-8.71e-09		1.05709e-08			-3.54e-09
1.61472	-9.66e-09		9.70809e-09			-3.65e-09
1.6191	-9.69e-09		8.67094e-09			-4.45e-09
1.62349	-8.87e-09		7.42389e-09			-5.44e-09
1.62788	-7.08e-09		6.6821e-09			-5.74e-09
1.63226	-6.66e-09		5.63055e-09			-5.97e-09
1.63665	-6.72e-09		4.78961e-09			-5.99e-09
1.64103	-6.78e-09		6.19646e-09			-6e-09
1.64542	-6.88e-09		8.26058e-09			-5.25e-09
1.64981	-7.7e-09		8.54956e-09			-2.79e-09
1.65419	-8.12e-09		8.52358e-09			-2.25e-09
1.65858	-8.22e-09		8.49761e-09			-2.02e-09
1.66296	-8.33e-09		8.35502e-09			-2.3e-09
1.66735	-8.56e-09		7.02385e-09			-2.59e-09
1.67174	-9.05e-09		6.37308e-09			-3.19e-09
1.67612	-9.12e-09		6.33382e-09			-4.27e-09
1.68051	-9.19e-09		6.29456e-09			-4.27e-09
1.68489	-9.7e-09		6.2362e-09			-4.27e-09
1.68928	-9.55e-09		6.0114e-09			-4.98e-09
1.69367	-8.2e-09		5.74249e-09			-5.35e-09
1.69805	-5.98e-09		5.74951e-09			-5.69e-09
1.70244	-5.89e-09		5.7405e-09			-6.03e-09
1.70682	-5.9e-09		5.73149e-09			-6.16e-09
1.71121	-5.92e-09		7.2088e-09			-6.2e-09
1.7156	-5.94e-09		9.98059e-09			-5.93e-09
1.71998	-7.41e-09		1.07697e-08			-2.91e-09
1.72437	-7.97e-09		1.0919e-08			-2.96e-09
1.72875	-8.22e-09		1.09697e-08			-3e-09
1.73314	-8.48e-09		1.05114e-08			-3.14e-09
1.73753	-9.15e-09		1.00531e-08			-3.42e-09
1.74191	-1.02e-08		8.18355e-09			-4.79e-09
1.7463	-1.02e-08		8.15385e-09			-5.45e-09
1.75068	-1.02e-08		8.12415e-09			-5.57e-09
1.75507	-1.03e-08		7.29077e-09			-5.7e-09
1.75946	-1.05e-08		6.46243e-09			-6.01e-09
1.76384	-1.03e-08		6.00491e-09			-6.82e-09
1.76823	-8.59e-09		5.82225e-09			-7.2e-09
1.77261	-8.44e-09		5.19882e-09			-7.57e-09
1.777	-8.41e-09		4.9487e-09			-8.15e-09
1.78139	-8.53e-09		6.34483e-09			-8.14e-09
1.78577	-8.64e-09		8.73546e-09			-6.69e-09
1.79016	-1.02e-08		9.45951e-09			-5.8e-09
1.79454	-1.16e-08		9.35411e-09			-5.35e-09
1.79893	-1.23e-08		9.2487e-09			-5.27e-09
1.80332	-1.28e-08		8.94597e-09			-5.26e-09
1.8077	-1.34e-08		8.33647e-09			-6.09e-09
1.81209	-1.43e-08		7.15681e-09			-6.92e-09
1.81647	-1.43e-08		6.71886e-09			-8.03e-09
1.82086	-1.44e-08		6.41625e-09			-8.02e-09
1.82525	-1.44e-08		6.11363e-09			-8.01e-09
1.82963	-1.45e-08		5.29452e-09			-8.02e-09
1.83402	-1.43e-08		4.74691e-09			-8.18e-09
1.8384	-1.17e-08		3.99229e-09			-9.24e-09
1.84279	-1.13e-08		3.39346e-09			-9.66e-09
1.84718	-1.13e-08		2.7874e-09			-1.02e-08
1.85156	-1.13e-08		3.62558e-09			-9.72e-09
1.85595	-1.14e-08		5.83197e-09			-8.63e-09
1.86033	-1.2e-08		5.78421e-09			-7.39e-09
1.86472	-1.34e-08		5.73644e-09			-6.79e-09
1.86911	-1.36e-08		5.6606e-09			-6.76e-09
1.87349	-1.36e-08		4.91641e-09			-6.75e-09
1.87788	-1.36e-08		3.36761e-09			-6.74e-09
1.88226	-1.5e-08		2.60371e-09			-7.65e-09
1.88665	-1.57e-08		2.20619e-09			-8.77e-09
1.89104	-1.59e-08		1.8306e-09			-9.09e-09
1.89542	-1.64e-08		1.45502e-09			-9.42e-09
1.89981	-1.61e-08		2.20986e-10			-1.01e-08
1.90419	-1.51e-08		2.35033e-10			-1.09e-08
1.90858	-1.28e-08		2.01824e-10			-1.12e-08
1.91297	-1.19e-08		1.68616e-10			-1.15e-08
1.91735	-1.19e-08		1.14959e-10			-1.15e-08
1.92174	-1.2e-08		1.49924e-09			-1.14e-08
1.92612	-1.2e-08		3.7371e-09			-1.05e-08
1.93051	-1.23e-08		3.75023e-09			-8.25e-09
1.9349	-1.34e-08		3.67481e-09			-7.73e-09
1.93928	-1.35e-08		3.5994e-09			-7.83e-09
1.94367	-1.37e-08		3.27719e-09			-7.93e-09
1.94805	-1.38e-08		2.21456e-09			-8.21e-09
1.95244	-1.45e-08		1.26363e-09			-8.81e-09
1.95683	-1.48e-08		-9.35279e-11			-1.01e-08
1.96121	-1.51e-08		-2.99379e-10			-1.07e-08
1.9656	-1.53e-08		-5.0523e-10			-1.08e-08
1.96998	-1.55e-08		-9.21908e-10			-1.13e-08
1.97437	-1.45e-08		-1.45553e-09			-1.15e-08
1.97876	-1.16e-08		-2.07127e-09			-1.17e-08
1.98314	-1.04e-08		-2.38651e-09			-1.19e-08
1.98753	-1.02e-08		-2.91147e-09			-1.2e-08
1.99191	-1.02e-08		-2.00828e-09			-1.18e-08
1.9963	-1.05e-08		-6.05014e-10			-1.02e-08
2.00069	-1.08e-08		4.78578e-11			-7.46e-09
2.00507	-1.15e-08		2.55433e-10			-7.14e-09
2.00946	-1.15e-08		1.20895e-10			-6.98e-09
2.01384	-1.15e-08		-1.36432e-11			-7.1e-09
2.01823	-1.17e-08		-1.00954e-09			-7.22e-09
2.02262	-1.2e-08		-1.04325e-09			-7.53e-09
2.027	-1.18e-08		-1.07696e-09			-9.15e-09
2.03139	-1.16e-08		-1.46264e-09			-9.23e-09
2.03577	-1.15e-08		-1.59306e-09			-9.3e-09
2.04016	-1.15e-08		-2.51041e-09			-9.53e-09
2.04455	-1.1e-08		-3.20255e-09			-9.96e-09
2.04893	-8.46e-09		-3.22791e-09			-1.01e-08
2.05332	-7.6e-09		-3.44408e-09			-1.04e-08
2.0577	-7.75e-09		-3.66024e-09			-1.05e-08
2.06209	-7.91e-09		-2.8254e-09			-1.1e-08
2.06648	-8.24e-09		-3.81474e-10			-1.03e-08
2.07086	-8.91e-09		4.76114e-10			-9.09e-09
2.07525	-1.01e-08		4.42096e-10			-8.51e-09
2.07963	-1.02e-08		4.08077e-10			-8.22e-09
2.08402	-1.02e-08		1.85518e-10			-8.22e-09
2.08841	-1.03e-08		-3.13831e-10			-8.21e-09
2.09279	-1.06e-08		-1.42621e-09			-8.88e-09
2.09718	-1.09e-08		-1.50643e-09			-9.8e-09
2.10156	-1.17e-08		-1.64775e-09			-9.73e-09
2.10595	-1.26e-08		-1.78908e-09			-9.71e-09
2.11034	-1.28e-08		-3.171e-09			-9.7e-09
2.11472	-1.13e-08		-3.54659e-09			-9.69e-09
2.11911	-8.05e-09		-3.54528e-09			-9.79e-09
2.12349	-7.88e-09		-3.54397e-09			-1.02e-08
2.12788	-7.85e-09		-2.94327e-09			-1.06e-08
2.13227	-8e-09		-1.37928e-09			-1.08e-08
2.13665	-8.14e-09		1.18632e-09			-1e-08
2.14104	-9.75e-09		1.28578e-09			-8.56e-09
2.14542	-1.07e-08		1.27978e-09			-8.2e-09
2.14981	-1.07e-08		1.13661e-09			-8.03e-09
2.1542	-1.08e-08		9.93443e-10			-8.09e-09
2.15858	-1.09e-08		7.32402e-10			-8.15e-09
2.16297	-1.13e-08		1.18692e-10			-9.05e-09
2.16735	-1.2e-08		-2.73917e-10			-9.87e-09
2.17174	-1.23e-08		-5.96619e-10			-1.03e-08
2.17613	-1.19e-08		-1.19889e-09			-1.04e-08
2.18051	-1.15e-08		-1.23675e-09			-1.07e-08
2.1849	-1.07e-08		-1.2746e-09			-1.08e-08
2.18928	-8.7e-09		-1.43132e-09			-1.13e-08
2.19367	-8.07e-09		-2.2059e-09			-1.17e-08
2.19806	-8.08e-09		-2.70321e-09			-1.17e-08
2.20244	-8.27e-09		-1.23352e-09			-1.12e-08
2.20683	-8.46e-09		1.93593e-09			-9.21e-09
2.21121	-8.81e-09		2.07234e-09			-8.05e-09
2.2156	-9.56e-09		2.08361e-09			-7.5e-09
2.21999	-9.66e-09		1.92714e-09			-7.59e-09
2.22437	-9.68e-09		1.77067e-09			-7.69e-09
2.22876	-9.71e-09		8.56965e-10			-8e-09
2.23314	-9.74e-09		-1.46463e-10			-8.47e-09
2.23753	-9.64e-09		-2.76883e-10			-9.07e-09
2.24192	-9.48e-09		-6.77954e-10			-9.23e-09
2.2463	-9.44e-09		-1.07902e-09			-9.39e-09
2.25069	-9.4e-09		-2.57015e-09			-9.84e-09
2.25507	-8.71e-09		-3.47571e-09			-1.06e-08
2.25946	-6.56e-09		-4.20116e-09			-1.06e-08
2.26385	-6.13e-09		-4.3912e-09			-1.06e-08
2.26823	-5.96e-09		-4.97038e-09			-1.07e-08
2.27262	-6.34e-09		-4.43971e-09			-1.01e-08
2.277	-6.72e-09		-3.608e-09			-8.5e-09
2.28139	-7.46e-09		-3.20416e-09			-7.2e-09
2.28578	-7.94e-09		-3.03271e-09			-6.56e-09
2.29016	-7.92e-09		-3.11e-09			-6.4e-09
2.29455	-7.94e-09		-3.18728e-09			-6.33e-09
2.29893	-8.02e-09		-4.35917e-09			-6.34e-09
2.30332	-8.1e-09		-4.91828e-09			-6.35e-09
2.30771	-8.09e-09		-4.79144e-09			-6.79e-09
2.31209	-8.03e-09		-4.79281e-09			-6.96e-09
2.31648	-7.77e-09		-4.80802e-09			-7.03e-09
2.32086	-7.47e-09		-4.83572e-09			-7.1e-09
2.32525	-6.91e-09		-4.86341e-09			-7.39e-09
2.32964	-3.64e-09		-5.04266e-09			-8.03e-09
2.33402	-2.35e-09		-5.40518e-09			-8.05e-09
2.33841	-1.72e-09		-5.26176e-09			-8.07e-09
2.34279	-1.91e-09		-3.31724e-09			-8.15e-09
2.34718	-2.1e-09		-5.68221e-10			-7.21e-09
2.35157	-2.76e-09		8.28274e-10			-5.24e-09
2.35595	-3.79e-09		7.87221e-10			-4.5e-09
2.36034	-3.54e-09		7.46168e-10			-4.49e-09
2.36472	-3.33e-09		6.84982e-10			-4.48e-09
2.36911	-3.45e-09		1.17592e-10			-4.54e-09
2.3735	-3.56e-09		-4.4403e-10			-5.02e-09
2.37788	-3.81e-09		-2.88457e-10			-5.66e-09
2.38227	-4.29e-09		-2.76407e-10			-5.92e-09
2.38665	-4.59e-09		-2.85456e-10			-6.18e-09
2.39104	-4.39e-09		-3.19781e-10			-6.82e-09
2.39543	-3.36e-09		-3.54107e-10			-7.19e-09
2.39981	-6.64e-10		-4.03615e-10			-7.26e-09
2.4042	-6.09e-10		-1.17835e-09			-7.33e-09
2.40858	-8.5e-10		-1.14184e-09			-7.79e-09
2.41297	-1.09e-09		-2.48752e-12			-7.24e-09
2.41736	-1.56e-09		2.32309e-09			-5.51e-09
2.42174	-2.36e-09		2.79884e-09			-3.14e-09
2.42613	-2.87e-09		3.00309e-09			-3.07e-09
2.43051	-3.05e-09		2.8322e-09			-3.2e-09
2.4349	-3.34e-09		2.66131e-09			-3.33e-09
2.43929	-3.62e-09		2.29511e-09			-3.62e-09
2.44367	-3.85e-09		1.21254e-09			-4.35e-09
2.44806	-3.63e-09		1.14543e-09			-4.64e-09
2.45244	-3.53e-09		1.06703e-09			-4.89e-09
2.45683	-3.43e-09		1.69743e-11			-5.14e-09
2.46122	-3.39e-09		-8.52614e-10			-5.3e-09
2.4656	-2.37e-09		-1.18479e-09			-5.63e-09
2.46999	1.55e-10		-1.20693e-09			-5.54e-09
2.47437	1.2e-09		-1.22907e-09			-4.5e-09
2.47876	1.12e-09		-1.25508e-09			-4.39e-09
2.48315	1.04e-09		-5.41655e-10			-4.27e-09
2.48753	8.25e-10		1.73024e-09			-2.79e-09
2.49192	3.9e-10		2.58163e-09			-5.58e-10
2.4963	-5.76e-10		2.54235e-09			-5.28e-10
2.50069	-1.09e-09		2.50307e-09			-5.65e-10
2.50508	-1.14e-09		2.37983e-09			-6.02e-10
2.50946	-1.19e-09		1.80378e-09			-8.96e-10
2.51385	-1.31e-09		1.02011e-09			-2.01e-09
2.51823	-1.55e-09		9.93571e-10			-1.99e-09
2.52262	-1.74e-09		1.8062e-09			-1.98e-09
2.52701	-1.77e-09		1.79335e-09			-1.97e-09
2.53139	-1.59e-09		1.77055e-09			-1.97e-09
2.53578	8.58e-10		1.74774e-09			-2.58e-09
2.54016	2.11e-09		1.69191e-09			-2.74e-09
2.54455	2.4e-09		1.59834e-09			-2.65e-09
2.54894	2.53e-09		1.43155e-09			-2.06e-09
2.55332	2.44e-09		3.33832e-09			-1.99e-09
2.55771	2.36e-09		5.95501e-09			-3.46e-10
2.56209	1.22e-09		6.84612e-09			6.86e-10
2.56648	4.32e-10		6.82169e-09			1.19e-09
2.57087	3.22e-10		6.79726e-09			1.26e-09
2.57525	2.12e-10		6.75224e-09			1.27e-09
2.57964	-1.57e-10		6.24977e-09			1.29e-09
2.58402	-6.17e-10		5.17742e-09			1.2e-10
2.58841	-6.51e-10		4.93445e-09			-2.32e-10
2.5928	-4.46e-10		4.69147e-09			-5.25e-10
2.59718	-2.65e-10		4.17294e-09			-8.18e-10
2.60157	-2.08e-11		3.23739e-09			-1.82e-09
2.60595	1.2e-09		3.28302e-09			-2.14e-09
2.61034	3.93e-09		3.32866e-09			-2.19e-09
2.61473	4.92e-09		3.32027e-09			-2.06e-09
2.61911	4.96e-09		3.63845e-09			-2.04e-09
2.6235	4.95e-09		4.57286e-09			-2.03e-09
2.62788	4.7e-09		5.86111e-09			-7.94e-11
2.63227	4.45e-09		6.17615e-09			2.22e-09
2.63666	3.34e-09		6.21842e-09			2.3e-09
2.64104	3.21e-09		5.89716e-09			2.28e-09
2.64543	3.15e-09		5.57589e-09			2.26e-09
2.64981	2.54e-09		4.92926e-09			2.19e-09
2.6542	1.97e-09		4.08507e-09			1.67e-09
2.65859	1.94e-09		4.06397e-09			5.5e-10
2.66297	1.67e-09		4.04287e-09			3.55e-10
2.66736	1.6e-09		3.46904e-09			1.61e-10
2.67174	1.61e-09		2.99198e-09			-2.48e-10
2.67613	2.47e-09		1.9964e-09			-7.21e-10
2.68052	5.41e-09		1.47494e-09			-1.21e-09
2.6849	6.24e-09		1.30202e-09			-1.69e-09
2.68929	6.22e-09		3.92668e-10			-1.56e-09
2.69367	6.19e-09		2.24067e-09			-1.51e-09
2.69806	6.17e-09		4.18328e-09			-1.77e-10
2.70245	4.53e-09		5.13721e-09			9.31e-10
2.70683	3.38e-09		5.07993e-09			1.18e-09
2.71122	3.3e-09		5.02265e-09			1.29e-09
2.7156	3.18e-09		4.87374e-09			1.32e-09
2.71999	3.05e-09		4.19922e-09			8.9e-10
2.72438	2.77e-09		2.92351e-09			4.61e-10
2.72876	3.19e-09		2.71107e-09			1.83e-10
2.73315	3.31e-09		2.49864e-09			1.2e-12
2.73753	3.36e-09		2.05694e-09			-1.81e-10
2.74192	3.39e-09		1.40535e-09			-6.82e-10
2.74631	5.11e-09		1.20719e-09			-1.95e-09
2.75069	8.73e-09		1.48162e-09			-2.07e-09
2.75508	1.07e-08		1.4878e-09			-2.21e-09
2.75946	1.07e-08		1.49399e-09			-2.36e-09
2.76385	1.06e-08		2.51609e-09			-2.69e-09
2.76824	1.06e-08		4.47195e-09			-1.76e-09
2.77262	1.04e-08		5.33352e-09			3.92e-10
2.77701	9.96e-09		5.73603e-09			5.85e-10
2.78139	9.9e-09		5.6967e-09			6.07e-10
2.78578	9.83e-09		5.65736e-09			5.97e-10
2.79017	9.66e-09		5.48783e-09			5.87e-10
2.79455	9.33e-09		4.3844e-09			-9.87e-10
2.79894	8.88e-09		4.34804e-09			-1.4e-09
2.80332	8.8e-09		4.31168e-09			-1.48e-09
2.80771	8.2e-09		4.14847e-09			-1.57e-09
2.8121	7.8e-09		4.39869e-09			-1.94e-09
2.81648	9.83e-09		4.40001e-09			-2.5e-09
2.82087	1.13e-08		4.35314e-09			-3.12e-09
2.82525	1.19e-08		4.30627e-09			-4.27e-09
2.82964	1.21e-08		4.2228e-09			-5.29e-09
2.83403	1.18e-08		5.19001e-09			-5.43e-09
2.83841	1.16e-08		7.27281e-09			-3.58e-09
2.8428	1.09e-08		7.88028e-09			-2.47e-09
2.84718	9.97e-09		7.8556e-09			-1.9e-09
2.85157	9.81e-09		7.83093e-09			-1.96e-09
2.85596	9.64e-09		7.79608e-09			-2.03e-09
2.86034	9.12e-09		6.37416e-09			-2.43e-09
2.86473	8.01e-09		5.20871e-09			-3.2e-09
2.86911	7.93e-09		5.10984e-09			-4.27e-09
2.8735	8.62e-09		5.01096e-09			-4.7e-09
2.87789	8.69e-09		4.82334e-09			-5.77e-09
2.88227	8.76e-09		4.01466e-09			-7.06e-09
2.88666	1.03e-08		3.98754e-09			-8.06e-09
2.89104	1.33e-08		3.96042e-09			-8.41e-09
2.89543	1.4e-08		3.72634e-09			-8.9e-09
2.89982	1.39e-08		3.70532e-09			-9.17e-09
2.9042	1.38e-08		4.59965e-09			-9.52e-09
2.90859	1.35e-08		6.87094e-09			-8.28e-09
2.91297	1.29e-08		7.39781e-09			-7.12e-09
2.91736	1.16e-08		7.44156e-09			-7.16e-09
2.92175	1.08e-08		7.38207e-09			-7.19e-09
2.92613	1.07e-08		7.32258e-09			-7.29e-09
2.93052	1.03e-08		6.88975e-09			-7.82e-09
2.9349	9.37e-09		5.34315e-09			-8.83e-09
2.93929	8.33e-09		5.04519e-09			-9.48e-09
2.94368	8.24e-09		4.96249e-09			-9.71e-09
2.94806	8.1e-09		3.67757e-09			-9.86e-09
2.95245	7e-09		2.10197e-09			-1.1e-08
2.95683	8.46e-09		1.60425e-09			-1.18e-08
2.96122	1.16e-08		1.07695e-09			-1.23e-08
2.96561	1.16e-08		5.78738e-10			-1.33e-08
2.96999	1.15e-08		1.301e-09			-1.45e-08
2.97438	1.12e-08		3.20107e-09			-1.39e-08
2.97876	1.08e-08		5.76256e-09			-1.2e-08
2.98315	9.46e-09		5.89451e-09			-1.13e-08
2.98754	8.86e-09		5.90109e-09			-1.1e-08
2.99192	8.78e-09		5.8914e-09			-1.09e-08
2.99631	8.69e-09		5.65434e-09			-1.16e-08
3.00069	8.38e-09		5.41729e-09			-1.22e-08
3.00508	7.74e-09		3.7827e-09			-1.25e-08
3.00947	7.44e-09		3.69439e-09			-1.25e-08
3.01385	7.1e-09		3.63677e-09			-1.26e-08
3.01824	6.23e-09		3.57915e-09			-1.26e-08
3.02262	5.68e-09		3.27769e-09			-1.35e-08
3.02701	7.17e-09		3.37117e-09			-1.4e-08
3.0314	9.67e-09		3.35971e-09			-1.51e-08
3.03578	9.99e-09		3.34825e-09			-1.58e-08
3.04017	1.01e-08		3.65889e-09			-1.65e-08
3.04455	9.98e-09		1.42494e-08			-1.67e-08
3.04894	9.87e-09		1.44076e-08			-1.56e-08
3.05333	9.18e-09		1.43161e-08			-1.47e-08
3.05771	8e-09		1.42246e-08			-1.46e-08
3.0621	7.96e-09		1.33284e-08			-1.47e-08
3.06648	7.93e-09		8.73217e-09			-1.47e-08
3.07087	7.87e-09		8.96083e-09			-1.53e-08
3.07526	7.39e-09		3.33159e-08			-1.66e-08
3.07964	7.36e-09		3.42334e-08			-1.73e-08
3.08403	7.32e-09		3.45483e-08			-1.73e-08
3.08841	6.53e-09		3.40985e-08			-1.76e-08
3.0928	6.49e-09		3.36488e-08			-1.81e-08
3.09719	7.88e-09		2.45873e-08			-1.85e-08
3.10157	9.13e-09		7.38299e-09			-1.86e-08
3.10596	9.74e-09		-1.09197e-08			-1.89e-08
3.11034	1e-08		1.35497e-08			-1.93e-08
3.11473	1.01e-08		1.58821e-08			-1.97e-08
3.11912	9.99e-09		1.23316e-08			-1.77e-08
3.1235	9.88e-09		8.78119e-09			-1.66e-08
3.12789	8.97e-09		8.18399e-10			-1.65e-08
3.13227	8.4e-09		-9.15049e-09			-1.65e-08
3.13666	8.33e-09		-4.03444e-09			-1.65e-08
3.14105	6.83e-09		2.52835e-08			-1.71e-08
3.14543	5.86e-09		7.687e-08			-1.82e-08
3.14982	5.69e-09		9.7163e-08			-1.91e-08
3.1542	4.71e-09		9.9962e-08			-1.94e-08
3.15859	3.97e-09		1.00201e-07			-1.97e-08
3.16298	3.48e-09		1.0044e-07			-2.09e-08
3.16736	4.53e-09		1.01357e-07			-2.2e-08
3.17175	7.47e-09		1.01458e-07			-2.22e-08
3.17613	8.35e-09		1.01414e-07			-2.23e-08
3.18052	8.29e-09		1.01369e-07			-2.28e-08
3.18491	8.24e-09		1.01243e-07			-2.29e-08
3.18929	8e-09		1.00101e-07			-2.1e-08
3.19368	7.5e-09		9.51003e-08			-1.99e-08
3.19806	6.42e-09		9.55555e-08			-1.94e-08
3.20245	6.07e-09		9.57643e-08			-1.95e-08
3.20684	6.02e-09		9.58069e-08			-1.97e-08
3.21122	4.76e-09		9.54942e-08			-2e-08
3.21561	4.25e-09		9.51816e-08			-2.14e-08
3.21999	4.04e-09		9.44533e-08			-2.26e-08
3.22438	3.83e-09		9.3725e-08			-2.28e-08
3.22877	3.89e-09		8.54375e-08			-2.29e-08
3.23315	4.9e-09		8.54077e-08			-2.29e-08
3.23754	6.82e-09		8.49215e-08			-2.3e-08
3.24192	9.38e-09		8.44353e-08			-2.35e-08
3.24631	1.06e-08		8.33656e-08			-2.36e-08
3.2507	1.05e-08		8.11993e-08			-2.44e-08
3.25508	1.04e-08		7.63853e-08			-2.5e-08
3.25947	1.03e-08		4.57278e-08			-2.31e-08
3.26385	9.99e-09		1.44763e-08			-2.18e-08
3.26824	9.52e-09		7.15188e-09			-2.16e-08
3.27263	9.39e-09		4.28015e-09			-2.16e-08
3.27701	9.26e-09		4.66118e-09			-2.17e-08
3.2814	9.13e-09		4.71656e-09			-2.18e-08
3.28578	8.24e-09		4.82444e-09			-2.28e-08
3.29017	7.92e-09		5.27378e-09			-2.31e-08
3.29456	7.7e-09		5.30522e-09			-2.33e-08
3.29894	7.34e-09		5.33667e-09			-2.33e-08
3.30333	6.6e-09		8.06402e-09			-2.42e-08
3.30771	7.97e-09		1.86117e-08			-2.5e-08
3.3121	1.13e-08		2.16006e-08			-2.53e-08
3.31649	1.14e-08		2.45895e-08			-2.58e-08
3.32087	1.14e-08		2.65079e-08			-2.7e-08
3.32526	1.13e-08		2.66961e-08			-2.77e-08
3.32964	1.12e-08		2.67699e-08			-2.63e-08
3.33403	9.88e-09		2.62131e-08			-2.57e-08
3.33842	9.22e-09		2.56562e-08			-2.57e-08
3.3428	9.1e-09		1.3937e-08			-2.61e-08
3.34719	8.62e-09		5.99309e-09			-2.65e-08
3.35157	7.85e-09		4.819e-09			-2.73e-08
3.35596	6.49e-09		4.80656e-09			-2.82e-08
3.36035	5.21e-09		4.76232e-09			-2.93e-08
3.36473	5.06e-09		4.71808e-09			-2.96e-08
3.36912	4.47e-09		4.64921e-09			-2.98e-08
3.3735	4.63e-09		4.39881e-09			-3.04e-08
3.37789	6.93e-09		4.20617e-09			-3.17e-08
3.38228	8.96e-09		4.17962e-09			-3.24e-08
3.38666	9.36e-09		4.14412e-09			-3.26e-08
3.39105	9.3e-09		4.21212e-09			-3.25e-08
3.39543	9.23e-09		5.40101e-09			-3.25e-08
3.39982	8.93e-09		5.87702e-09			-3.14e-08
3.40421	8.32e-09		5.91573e-09			-2.95e-08
3.40859	7.53e-09		5.37141e-09			-2.95e-08
3.41298	7.19e-09		4.82709e-09			-2.95e-08
3.41736	6.86e-09		-1.547e-09			-2.95e-08
3.42175	5.58e-09		-2.13542e-09			-3.05e-08
3.42614	5.06e-09		-1.5778e-09			-3.15e-08
3.43052	4.84e-09		-2.01216e-09			-3.19e-08
3.43491	4.87e-09		-2.44653e-09			-3.23e-08
3.43929	4.93e-09		-5.4984e-09			-3.27e-08
3.44368	5.14e-09		-7.67878e-09			-3.41e-08
3.44807	5.78e-09		1.93895e-09			-3.5e-08
3.45245	7.9e-09		9.23537e-09			-3.58e-08
3.45684	8.67e-09		1.65798e-08			-3.6e-08
3.46122	8.67e-09		2.02305e-08			-3.61e-08
3.46561	8.5e-09		2.38813e-08			-3.63e-08
3.47	8.33e-09		2.54854e-08			-3.49e-08
3.47438	7.6e-09		3.11445e-08			-3.39e-08
3.47877	5.88e-09		3.47542e-08			-3.38e-08
3.48315	5.94e-09		3.50141e-08			-3.38e-08
3.48754	5.88e-09		3.45593e-08			-3.39e-08
3.49193	5.83e-09		3.41046e-08			-3.4e-08
3.49631	5.73e-09		2.46604e-08			-3.51e-08
3.5007	5.49e-09		9.45066e-09			-3.63e-08
3.50508	5.25e-09		9.22005e-09			-3.65e-08
3.50947	5.34e-09		8.98945e-09			-3.65e-08
3.51386	6.13e-09		7.89284e-09			-3.75e-08
3.51824	7.15e-09		7.84377e-09			-3.8e-08
3.52263	9.69e-09		7.5877e-09			-3.86e-08
3.52701	1.01e-08		7.51173e-09			-3.92e-08
3.5314	1.01e-08		7.42022e-09			-3.98e-08
3.53579	1.01e-08		8.87463e-09			-4e-08
3.54017	1.01e-08		1.19963e-08			-3.88e-08
3.54456	9.95e-09		2.38694e-08			-3.83e-08
3.54894	9.55e-09		4.01319e-08			-3.83e-08
3.55333	9.13e-09		4.33977e-08			-3.84e-08
3.55772	8.87e-09		4.37112e-08			-3.86e-08
3.5621	7.8e-09		4.38483e-08			-4e-08
3.56649	7.05e-09		4.38973e-08			-4.11e-08
3.57087	7.13e-09		4.38764e-08			-4.22e-08
3.57526	7.12e-09		4.3632e-08			-4.24e-08
3.57965	7.09e-09		4.33876e-08			-4.28e-08
3.58403	7.06e-09		4.33169e-08			-4.32e-08
3.58842	8.15e-09		4.19477e-08			-4.38e-08
3.5928	1.07e-08		4.05786e-08			-4.38e-08
3.59719	1.16e-08		1.99596e-08			-4.39e-08
3.60158	1.16e-08		2.77866e-09			-4.44e-08
3.60596	1.16e-08		-1.05531e-09			-4.49e-08
3.61035	1.15e-08		-4.88927e-09			-4.24e-08
3.61473	9.82e-09		-2.17696e-08			-4.13e-08
3.61912	8.7e-09		-2.35476e-08			-4.12e-08
3.62351	8.36e-09		-2.53813e-08			-4.15e-08
3.62789	8.13e-09		-2.55181e-08			-4.18e-08
3.63228	7.9e-09		-2.5655e-08			-4.24e-08
3.63666	7.66e-09		-2.60119e-08			-4.41e-08
3.64105	7.47e-09		-2.67431e-08			-4.54e-08
3.64544	7.05e-09		-2.69041e-08			-4.56e-08
3.64982	6.87e-09		-2.7065e-08			-4.58e-08
3.65421	6.7e-09		-2.62648e-08			-4.62e-08
3.65859	7.83e-09		-2.28951e-08			-4.68e-08
3.66298	1.05e-08		-2.13311e-08			-4.7e-08
3.66737	1.12e-08		2.16559e-09			-4.73e-08
3.67175	1.12e-08		1.32799e-08			-4.72e-08
3.67614	1.11e-08		-1.40708e-08			-4.7e-08
3.68052	1.07e-08		-4.14215e-08			-4.55e-08
3.68491	9.94e-09		-9.9519e-08			-4.45e-08
3.6893	8.75e-09		-1.36631e-07			-4.44e-08
3.69368	8.68e-09		-1.26318e-07			-4.44e-08
3.69807	8.62e-09		-1.0022e-07			-4.44e-08
3.70245	8.43e-09		-9.59681e-08			-4.45e-08
3.70684	8.33e-09		-9.17161e-08			-4.49e-08
3.71123	8.36e-09		-9.05339e-08			-4.57e-08
3.71561	8.69e-09		-8.28872e-08			-4.58e-08
3.72	8.93e-09		-6.84738e-08			-4.61e-08
3.72438	9.18e-09		-6.69995e-08			-4.63e-08
3.72877	1.06e-08		-6.8205e-08			-4.71e-08
3.73316	1.35e-08		-6.94104e-08			-4.69e-08
3.73754	1.35e-08		-7.86144e-08			-4.67e-08
3.74193	1.35e-08		-7.60311e-08			-4.67e-08
3.74631	1.34e-08		-6.72188e-08			-4.66e-08
3.7507	1.32e-08		-6.60744e-08			-4.5e-08
3.75509	1.23e-08		-6.58464e-08			-4.32e-08
3.75947	1.22e-08		-6.57771e-08			-4.32e-08
3.76386	1.22e-08		-6.58454e-08			-4.32e-08
3.76824	1.22e-08		-6.59138e-08			-4.32e-08
3.77263	1.21e-08		-6.65167e-08			-4.38e-08
3.77702	1.19e-08		-6.7572e-08			-4.44e-08
3.7814	1.19e-08		-7.24421e-08			-4.49e-08
3.78579	1.19e-08		-3.08534e-08			-4.52e-08
3.79017	1.19e-08		4.12127e-09			-4.54e-08
3.79456	1.19e-08		1.45287e-08			-4.59e-08
3.79895	1.42e-08		1.77916e-08			-4.65e-08
3.80333	1.54e-08		1.91661e-08			-4.65e-08
3.80772	1.59e-08		2.05406e-08			-4.65e-08
3.8121	1.58e-08		2.08587e-08			-4.66e-08
3.81649	1.57e-08		2.28542e-08			-4.65e-08
3.82088	1.53e-08		2.32427e-08			-4.45e-08
3.82526	1.48e-08		2.34106e-08			-4.33e-08
3.82965	1.47e-08		2.3082e-08			-4.3e-08
3.83403	1.44e-08		2.27534e-08			-4.29e-08
3.83842	1.42e-08		2.20629e-08			-4.29e-08
3.84281	1.34e-08		2.09208e-08			-4.33e-08
3.84719	1.22e-08		2.0256e-08			-4.36e-08
3.85158	1.24e-08		1.98019e-08			-4.39e-08
3.85596	1.24e-08		1.96419e-08			-4.4e-08
3.86035	1.24e-08		1.9482e-08			-4.41e-08
3.86474	1.29e-08		1.8278e-08			-4.45e-08
3.86912	1.48e-08		1.81827e-08			-4.44e-08
3.87351	1.6e-08		1.79944e-08			-4.44e-08
3.87789	1.65e-08		1.78061e-08			-4.4e-08
3.88228	1.66e-08		1.73917e-08			-4.37e-08
3.88667	1.63e-08		1.87664e-08			-4.34e-08
3.89105	1.6e-08		2.03884e-08			-4.22e-08
3.89544	1.5e-08		2.06997e-08			-3.98e-08
3.89982	1.43e-08		2.06219e-08			-3.98e-08
3.90421	1.42e-08		2.05441e-08			-3.98e-08
3.9086	1.42e-08		2.03153e-08			-3.98e-08
3.91298	1.4e-08		1.87812e-08			-3.99e-08
3.91737	1.32e-08		1.78886e-08			-4.06e-08
3.92175	1.25e-08		1.77418e-08			-4.12e-08
3.92614	1.21e-08		1.75949e-08			-4.14e-08
3.93053	1.29e-08		1.71961e-08			-4.16e-08
3.93491	1.37e-08		1.65579e-08			-4.23e-08
3.9393	1.54e-08		1.62112e-08			-4.36e-08
3.94368	1.74e-08		1.6487e-08			-4.37e-08
3.94807	1.83e-08		1.65524e-08			-4.38e-08
3.95246	1.83e-08		1.66177e-08			-4.32e-08
3.95684	1.82e-08		1.86981e-08			-4.24e-08
3.96123	1.82e-08		2.13976e-08			-4.03e-08
3.96561	1.78e-08		2.14283e-08			-3.82e-08
3.97	1.68e-08		2.13841e-08			-3.83e-08
3.97439	1.65e-08		2.13399e-08			-3.84e-08
3.97877	1.64e-08		2.10876e-08			-3.86e-08
3.98316	1.59e-08		2.0026e-08			-3.92e-08
3.98754	1.54e-08		1.95075e-08			-4.03e-08
3.99193	1.5e-08		1.93621e-08			-4.03e-08
3.99632	1.47e-08		1.92267e-08			-4.04e-08
4.0007	1.43e-08		1.91807e-08			-4.04e-08
4.00509	1.43e-08		1.91347e-08			-4.07e-08
4.00947	1.61e-08		1.83193e-08			-4.09e-08
4.01386	1.88e-08		1.73037e-08			-4.09e-08
4.01825	1.91e-08		1.65473e-08			-4.09e-08
4.02263	1.93e-08		1.6926e-08			-4.11e-08
4.02702	1.9e-08		1.89581e-08			-4.02e-08
4.0314	1.88e-08		2.01497e-08			-3.78e-08
4.03579	1.83e-08		2.01722e-08			-3.52e-08
4.04018	1.72e-08		2.00769e-08			-3.51e-08
4.04456	1.71e-08		1.99816e-08			-3.52e-08
4.04895	1.7e-08		1.94422e-08			-3.53e-08
4.05333	1.68e-08		1.80631e-08			-3.56e-08
4.05772	1.64e-08		1.76226e-08			-3.63e-08
4.06211	1.66e-08		1.75553e-08			-3.61e-08
4.06649	1.67e-08		1.7488e-08			-3.6e-08
4.07088	1.67e-08		1.73456e-08			-3.59e-08
4.07526	1.67e-08		1.72931e-08			-3.6e-08
4.07965	1.81e-08		1.74889e-08			-3.6e-08
4.08404	1.95e-08		1.76586e-08			-3.61e-08
4.08842	2.02e-08		1.76819e-08			-3.66e-08
4.09281	2.04e-08		1.75532e-08			-3.69e-08
4.09719	2.03e-08		1.74245e-08			-3.59e-08
4.10158	2.01e-08		1.71438e-08			-3.29e-08
4.10597	1.9e-08		1.64969e-08			-3.2e-08
4.11035	1.83e-08		1.08395e-08			-3.19e-08
4.11474	1.79e-08		-1.55561e-09			-3.19e-08
4.11912	1.76e-08		-1.43193e-08			-3.19e-08
4.12351	1.69e-08		9.45013e-09			-3.2e-08
4.1279	1.63e-08		1.00481e-08			-3.21e-08
4.13228	1.63e-08		1.06461e-08			-3.21e-08
4.13667	1.5e-08		3.96477e-08			-3.22e-08
4.14105	1.39e-08		4.73849e-08			-3.22e-08
4.14544	1.46e-08		4.73858e-08			-3.24e-08
4.14983	1.69e-08		4.73866e-08			-3.23e-08
4.15421	1.99e-08		6.33885e-08			-3.15e-08
4.1586	1.99e-08		6.3966e-08			-3.12e-08
4.16298	1.98e-08		6.45435e-08			-3.08e-08
4.16737	1.98e-08		7.31978e-08			-3.04e-08
4.17176	1.91e-08		7.45179e-08			-2.82e-08
4.17614	1.67e-08		7.47111e-08			-2.54e-08
4.18053	1.55e-08		7.45868e-08			-2.51e-08
4.18491	1.53e-08		7.44625e-08			-2.51e-08
4.1893	1.52e-08		7.41943e-08			-2.52e-08
4.19369	1.48e-08		7.36381e-08			-2.54e-08
4.19807	1.32e-08		7.12393e-08			-2.58e-08
4.20246	1.29e-08		6.59348e-08			-2.61e-08
4.20684	1.29e-08		6.54056e-08			-2.61e-08
4.21123	1.29e-08		6.48741e-08			-2.62e-08
4.21562	1.32e-08		6.39018e-08			-2.62e-08
4.22	1.5e-08		6.2896e-08			-2.63e-08
4.22439	1.62e-08		6.32797e-08			-2.54e-08
4.22877	1.63e-08		6.56653e-08			-2.53e-08
4.23316	1.63e-08		6.8792e-08			-2.51e-08
4.23755	1.6e-08		6.96787e-08			-2.45e-08
4.24193	1.57e-08		7.00983e-08			-2.27e-08
4.24632	1.48e-08		7.00492e-08			-2.04e-08
4.2507	1.37e-08		7e-08			-2e-08
4.25509	1.35e-08		6.975e-08			-1.98e-08
4.25948	1.33e-08		6.91682e-08			-1.98e-08
4.26386	1.29e-08		6.86671e-08			-1.98e-08
4.26825	1.26e-08		6.75188e-08			-1.99e-08
4.27263	1.26e-08		6.72668e-08			-2.02e-08
4.27702	1.25e-08		6.70245e-08			-2.04e-08
4.28141	1.2e-08		6.54012e-08			-2.06e-08
4.28579	1.21e-08		6.50879e-08			-2.12e-08
4.29018	1.39e-08		6.52959e-08			-2.15e-08
4.29456	1.65e-08		6.55038e-08			-2.12e-08
4.29895	1.67e-08		6.55635e-08			-2.12e-08
4.30334	1.67e-08		6.63328e-08			-2.11e-08
4.30772	1.67e-08		6.78023e-08			-2.05e-08
4.31211	1.66e-08		6.90027e-08			-1.86e-08
4.31649	1.59e-08		6.92197e-08			-1.61e-08
4.32088	1.5e-08		6.90768e-08			-1.6e-08
4.32527	1.5e-08		6.89338e-08			-1.6e-08
4.32965	1.49e-08		6.85588e-08			-1.61e-08
4.33404	1.49e-08		6.78219e-08			-1.62e-08
4.33842	1.37e-08		6.62713e-08			-1.71e-08
4.34281	1.29e-08		6.5803e-08			-1.72e-08
4.3472	1.26e-08		6.51455e-08			-1.72e-08
4.35158	1.24e-08		6.39535e-08			-1.72e-08
4.35597	1.24e-08		6.21508e-08			-1.74e-08
4.36035	1.43e-08		6.3746e-08			-1.78e-08
4.36474	1.54e-08		6.40299e-08			-1.81e-08
4.36913	1.53e-08		6.40757e-08			-1.83e-08
4.37351	1.53e-08		6.41216e-08			-1.75e-08
4.3779	1.53e-08		6.65809e-08			-1.75e-08
4.38228	1.46e-08		6.87222e-08			-1.57e-08
4.38667	1.43e-08		7.05344e-08			-1.47e-08
4.39106	1.29e-08		7.1422e-08			-1.42e-08
4.39544	1.25e-08		7.17105e-08			-1.42e-08
4.39983	1.24e-08		7.03297e-08			-1.43e-08
4.40421	1.15e-08		6.8949e-08			-1.43e-08
4.4086	1.08e-08		6.16248e-08			-1.45e-08
4.41299	1.05e-08		4.84715e-08			-1.46e-08
4.41737	9.97e-09		3.6288e-08			-1.48e-08
4.42176	9.23e-09		2.03701e-08			-1.51e-08
4.42614	9.24e-09		1.52184e-08			-1.57e-08
4.43053	1.05e-08		1.83287e-08			-1.5e-08
4.43492	1.3e-08		1.85123e-08			-1.48e-08
4.4393	1.3e-08		1.81519e-08			-1.48e-08
4.44369	1.27e-08		1.77914e-08			-1.47e-08
4.44807	1.24e-08		1.70252e-08			-1.45e-08
4.45246	1.18e-08		1.95153e-08			-1.18e-08
4.45685	1.12e-08		2.07415e-08			-1.06e-08
4.46123	1.07e-08		2.07811e-08			-1.04e-08
4.46562	1.06e-08		1.73014e-08			-1.04e-08
4.47	1.05e-08		1.38217e-08			-1.04e-08
4.47439	9.84e-09		3.69861e-09			-1.1e-08
4.47878	8.71e-09		2.16785e-09			-1.18e-08
4.48316	8.79e-09		6.46216e-09			-1.27e-08
4.48755	8.77e-09		6.38004e-09			-1.27e-08
4.49193	8.75e-09		6.29792e-09			-1.27e-08
4.49632	9.44e-09		6.04775e-09			-1.38e-08
4.50071	1.24e-08		4.69378e-09			-1.42e-08
4.50509	1.36e-08		-1.35062e-10			-1.45e-08
4.50948	1.42e-08		-4.1323e-09			-1.45e-08
4.51386	1.45e-08		1.5345e-08			-1.49e-08
4.51825	1.44e-08		5.00178e-08			-1.44e-08
4.52264	1.42e-08		5.97953e-08			-1.24e-08
4.52702	1.29e-08		6.41877e-08			-1.19e-08
4.53141	1.25e-08		6.39154e-08			-1.19e-08
4.53579	1.24e-08		6.3643e-08			-1.19e-08
4.54018	1.23e-08		6.29095e-08			-1.21e-08
4.54457	1.18e-08		6.13828e-08			-1.25e-08
4.54895	1.09e-08		6.04247e-08			-1.35e-08
4.55334	1.07e-08		6.02016e-08			-1.43e-08
4.55772	1.05e-08		5.99785e-08			-1.46e-08
4.56211	9.92e-09		5.84506e-08			-1.49e-08
4.5665	9.61e-09		5.85019e-08			-1.59e-08
4.57088	1.21e-08		5.88415e-08			-1.63e-08
4.57527	1.36e-08		5.91812e-08			-1.6e-08
4.57965	1.39e-08		6.023e-08			-1.58e-08
4.58404	1.4e-08		6.26494e-08			-1.56e-08
4.58843	1.39e-08		6.3013e-08			-1.53e-08
4.59281	1.37e-08		6.29797e-08			-1.36e-08
4.5972	1.24e-08		6.29464e-08			-1.26e-08
4.60158	1.16e-08		6.27618e-08			-1.24e-08
4.60597	1.15e-08		6.24294e-08			-1.24e-08
4.61036	1.14e-08		6.272e-08			-1.25e-08
4.61474	1.11e-08		6.28477e-08			-1.3e-08
4.61913	1.05e-08		6.28726e-08			-1.42e-08
4.62351	1e-08		6.28976e-08			-1.44e-08
4.6279	9.37e-09		6.28688e-08			-1.45e-08
4.63229	9.23e-09		6.28399e-08			-1.45e-08
4.63667	9.5e-09		6.28008e-08			-1.61e-08
4.64106	1.07e-08		6.24875e-08			-1.65e-08
4.64544	1.08e-08		6.18331e-08			-1.62e-08
4.64983	1.08e-08		5.85223e-08			-1.62e-08
4.65422	1.07e-08		5.55314e-08			-1.62e-08
4.6586	1.05e-08		5.33085e-08			-1.59e-08
4.66299	9.24e-09		5.10857e-08			-1.37e-08
4.66737	8.33e-09		1.0876e-08			-1.25e-08
4.67176	8.21e-09		1.18767e-08			-1.19e-08
4.67615	7.81e-09		3.08553e-08			-1.16e-08
4.68053	7.42e-09		3.45458e-08			-1.18e-08
4.68492	6.03e-09		3.60992e-08			-1.2e-08
4.6893	5.87e-09		3.58883e-08			-1.26e-08
4.69369	5.52e-09		3.56775e-08			-1.31e-08
4.69808	4.26e-09		3.39118e-08			-1.33e-08
4.70246	3.21e-09		3.21462e-08			-1.4e-08
4.70685	3.68e-09		2.48447e-08			-1.5e-08
4.71123	6.46e-09		1.74284e-08			-1.51e-08
4.71562	9.78e-09		7.15327e-09			-1.53e-08
4.72001	9.89e-09		-2.23167e-09			-1.55e-08
4.72439	9.9e-09		-3.42024e-09			-1.62e-08
4.72878	9.78e-09		4.05039e-09			-1.58e-08
4.73316	9.65e-09		9.71765e-09			-1.39e-08
4.73755	8.04e-09		1.53143e-08			-1.3e-08
4.74194	7.28e-09		1.53058e-08			-1.3e-08
4.74632	7.17e-09		1.52831e-08			-1.29e-08
4.75071	7.05e-09		1.52604e-08			-1.32e-08
4.75509	6.8e-09		1.3838e-08			-1.34e-08
4.75948	6.83e-09		1.37278e-08			-1.43e-08
4.76387	6.98e-09		1.36176e-08			-1.53e-08
4.76825	7.13e-09		1.33331e-08			-1.54e-08
4.77264	7.34e-09		1.27739e-08			-1.55e-08
4.77702	7.73e-09		1.2269e-08			-1.59e-08
4.78141	9.47e-09		1.22541e-08			-1.64e-08
4.7858	1.22e-08		1.22352e-08			-1.68e-08
4.79018	1.22e-08		1.21866e-08			-1.69e-08
4.79457	1.21e-08		1.2138e-08			-1.69e-08
4.79895	1.2e-08		1.45184e-08			-1.6e-08
4.80334	1.18e-08		1.72156e-08			-1.39e-08
4.80773	1.1e-08		3.14404e-08			-1.31e-08
4.81211	1.04e-08		3.42439e-08			-1.31e-08
4.8165	1e-08		3.4799e-08			-1.31e-08
4.82088	9.54e-09		3.50636e-08			-1.32e-08
4.82527	9.07e-09		3.53283e-08			-1.38e-08
4.82966	8.13e-09		3.61016e-08			-1.43e-08
4.83404	7.66e-09		3.94612e-08			-1.53e-08
4.83843	6.84e-09		3.96519e-08			-1.53e-08
4.84281	5.46e-09		3.98427e-08			-1.59e-08
4.8472	4.63e-09		4.00439e-08			-1.64e-08
4.85159	6.86e-09		4.04927e-08			-1.65e-08
4.85597	8.55e-09		4.09415e-08			-1.66e-08
4.86036	9.38e-09		4.1086e-08			-1.68e-08
4.86474	9.76e-09		4.29046e-08			-1.8e-08
4.86913	9.68e-09		4.62236e-08			-1.81e-08
4.87352	9.59e-09		4.68752e-08			-1.64e-08
4.8779	8.6e-09		4.71558e-08			-1.61e-08
4.88229	8.69e-09		4.71933e-08			-1.6e-08
4.88667	8.67e-09		4.64456e-08			-1.61e-08
4.89106	8.64e-09		4.56979e-08			-1.63e-08
4.89545	8.6e-09		4.85237e-08			-1.72e-08
4.89983	7.18e-09		4.89303e-08			-1.77e-08
4.90422	6.8e-09		4.90176e-08			-1.78e-08
4.9086	6.7e-09		4.9105e-08			-1.79e-08
4.91299	7.29e-09		5.01518e-08			-1.8e-08
4.91738	8.47e-09		5.02819e-08			-1.93e-08
4.92176	1.07e-08		5.02998e-08			-1.96e-08
4.92615	1.28e-08		5.03178e-08			-1.99e-08
4.93053	1.36e-08		5.25565e-08			-2.02e-08
4.93492	1.36e-08		5.45015e-08			-2.06e-08
4.93931	1.35e-08		5.48379e-08			-1.98e-08
4.94369	1.35e-08		5.62538e-08			-1.83e-08
4.94808	1.34e-08		5.69355e-08			-1.74e-08
4.95246	1.19e-08		5.71275e-08			-1.72e-08
4.95685	1.18e-08		5.71787e-08			-1.72e-08
4.96124	1.17e-08		5.71596e-08			-1.73e-08
4.96562	1.15e-08		5.71404e-08			-1.76e-08
4.97001	1.11e-08		5.93385e-08			-1.87e-08
4.97439	1.12e-08		5.95692e-08			-1.93e-08
4.97878	1.12e-08		5.95887e-08			-1.98e-08
4.98317	1.15e-08		5.93542e-08			-1.99e-08
4.98755	1.19e-08		5.91197e-08			-2.07e-08
4.99194	1.34e-08		5.82379e-08			-2.12e-08
4.99632	1.48e-08		5.44928e-08			-2.18e-08
5.00071	1.51e-08		5.3094e-08			-2.27e-08
5.0051	1.5e-08		5.2963e-08			-2.29e-08
5.00948	1.5e-08		5.48951e-08			-2.22e-08
5.01387	1.48e-08		5.48636e-08			-2.09e-08
5.01825	1.4e-08		5.4832e-08			-2.05e-08
5.02264	1.34e-08		5.47754e-08			-2.03e-08
5.02703	1.32e-08		5.39321e-08			-2.02e-08
5.03141	1.29e-08		4.68307e-08			-2.06e-08
5.0358	1.24e-08		4.66984e-08			-2.1e-08
5.04018	1.18e-08		4.6605e-08			-2.2e-08
5.04457	1.14e-08		4.65116e-08			-2.35e-08
5.04896	1.13e-08		4.60466e-08			-2.37e-08
5.05334	1.13e-08		4.35799e-08			-2.4e-08
5.05773	1.12e-08		1.87596e-08			-2.52e-08
5.06211	1.29e-08		5.03673e-09			-2.61e-08
5.0665	1.34e-08		5.89745e-09			-2.69e-08
5.07089	1.36e-08		5.89682e-09			-2.77e-08
5.07527	1.35e-08		6.17747e-09			-2.8e-08
5.07966	1.33e-08		8.20159e-09			-2.7e-08
5.08404	1.3e-08		1.11169e-08			-2.55e-08
5.08843	1.19e-08		1.18861e-08			-2.45e-08
5.09282	1.09e-08		1.16893e-08			-2.43e-08
5.0972	1.07e-08		1.14925e-08			-2.43e-08
5.10159	1.04e-08		1.10885e-08			-2.45e-08
5.10597	9.33e-09		1.02906e-08			-2.46e-08
5.11036	8.59e-09		8.62356e-09			-2.55e-08
5.11475	7.65e-09		8.5598e-09			-2.66e-08
5.11913	6.83e-09		8.49604e-09			-2.67e-08
5.12352	6.86e-09		8.36995e-09			-2.77e-08
5.1279	7.16e-09		7.42044e-09			-2.84e-08
5.13229	8.7e-09		6.51155e-09			-2.84e-08
5.13668	1.05e-08		6.48605e-09			-2.85e-08
5.14106	1.08e-08		6.36865e-09			-2.86e-08
5.14545	1.08e-08		7.04958e-09			-2.86e-08
5.14983	1.07e-08		9.4601e-09			-2.85e-08
5.15422	1.06e-08		1.06015e-08			-2.69e-08
5.15861	8.94e-09		1.08172e-08			-2.61e-08
5.16299	8.07e-09		1.07794e-08			-2.61e-08
5.16738	7.95e-09		1.07417e-08			-2.6e-08
5.17176	7.83e-09		1.0619e-08			-2.65e-08
5.17615	6.85e-09		1.00079e-08			-2.7e-08
5.18054	6.08e-09		9.37435e-09			-2.84e-08
5.18492	6.39e-09		1.01371e-08			-2.87e-08
5.18931	6.53e-09		1.08033e-08			-2.9e-08
5.19369	6.57e-09		1.09493e-08			-2.92e-08
5.19808	6.6e-09		1.10762e-08			-2.99e-08
5.20247	8.75e-09		1.11556e-08			-3.03e-08
5.20685	1.01e-08		1.12074e-08			-3.06e-08
5.21124	1.03e-08		1.12163e-08			-3.09e-08
5.21562	1.01e-08		1.12253e-08			-3.13e-08
5.22001	9.95e-09		1.21582e-08			-3.06e-08
5.2244	9.64e-09		1.35708e-08			-2.9e-08
5.22878	9.25e-09		1.42242e-08			-2.82e-08
5.23317	8.94e-09		1.42279e-08			-2.81e-08
5.23755	8.85e-09		1.41401e-08			-2.81e-08
5.24194	8.8e-09		1.40523e-08			-2.81e-08
5.24633	8.75e-09		1.33119e-08			-2.82e-08
5.25071	7.83e-09		1.30607e-08			-2.86e-08
5.2551	7.46e-09		1.30316e-08			-2.97e-08
5.25948	7.29e-09		1.30026e-08			-2.99e-08
5.26387	7.12e-09		1.29424e-08			-3e-08
5.26826	6.77e-09		1.28338e-08			-3.04e-08
5.27264	8.67e-09		1.27467e-08			-3.04e-08
5.27703	1.03e-08		1.26595e-08			-3.07e-08
5.28141	1.06e-08		1.28732e-08			-3.1e-08
5.2858	1.05e-08		1.38641e-08			-3.13e-08
5.29019	1.05e-08		1.6331e-08			-3.08e-08
5.29457	1.03e-08		1.90504e-08			-2.83e-08
5.29896	9.54e-09		1.91062e-08			-2.75e-08
5.30334	8.9e-09		1.90542e-08			-2.75e-08
5.30773	8.81e-09		1.90021e-08			-2.75e-08
5.31212	8.71e-09		1.89094e-08			-2.76e-08
5.3165	7.64e-09		1.87423e-08			-2.8e-08
5.32089	7.55e-09		1.82836e-08			-2.89e-08
5.32527	7.45e-09		1.81946e-08			-2.9e-08
5.32966	7.28e-09		1.81056e-08			-2.9e-08
5.33405	7.31e-09		1.77306e-08			-2.91e-08
5.33843	7.62e-09		1.73503e-08			-3e-08
5.34282	9.49e-09		1.7324e-08			-3.03e-08
5.3472	1.08e-08		1.72976e-08			-3.07e-08
5.35159	1.14e-08		1.72484e-08			-3.11e-08
5.35598	1.15e-08		1.73771e-08			-3.15e-08
5.36036	1.15e-08		1.92937e-08			-3.07e-08
5.36475	1.09e-08		2.04074e-08			-2.82e-08
5.36913	1.02e-08		2.04349e-08			-2.73e-08
5.37352	8.86e-09		2.00563e-08			-2.73e-08
5.37791	8.81e-09		1.96778e-08			-2.73e-08
5.38229	8.76e-09		1.89306e-08			-2.75e-08
5.38668	8.56e-09		1.78601e-08			-2.79e-08
5.39106	8.16e-09		1.67948e-08			-2.8e-08
5.39545	7.62e-09		1.64121e-08			-2.86e-08
5.39984	7.67e-09		1.54357e-08			-2.88e-08
5.40422	7.72e-09		1.38171e-08			-2.88e-08
5.40861	7.77e-09		1.30649e-08			-2.97e-08
5.41299	9.85e-09		1.23604e-08			-2.99e-08
5.41738	1.13e-08		1.19211e-08			-2.96e-08
5.42177	1.16e-08		1.21913e-08			-2.96e-08
5.42615	1.17e-08		1.27479e-08			-2.96e-08
5.43054	1.17e-08		1.59471e-08			-2.95e-08
5.43492	1.11e-08		1.77874e-08			-2.67e-08
5.43931	1.04e-08		1.86857e-08			-2.35e-08
5.4437	1.01e-08		1.90933e-08			-2.34e-08
5.44808	9.82e-09		1.91318e-08			-2.35e-08
5.45247	9.55e-09		1.87047e-08			-2.35e-08
5.45685	8.92e-09		1.82775e-08			-2.36e-08
5.46124	7.51e-09		1.78555e-08			-2.45e-08
5.46563	7.3e-09		1.7812e-08			-2.51e-08
5.47001	7.12e-09		1.77685e-08			-2.51e-08
5.4744	6.54e-09		1.76131e-08			-2.51e-08
5.47878	6.67e-09		1.69765e-08			-2.51e-08
5.48317	8.7e-09		1.70569e-08			-2.52e-08
5.48756	1.01e-08		1.76516e-08			-2.56e-08
5.49194	1.05e-08		1.76763e-08			-2.53e-08
5.49633	1.05e-08		1.77011e-08			-2.47e-08
5.50071	1.05e-08		1.98126e-08			-2.46e-08
5.5051	1.01e-08		2.09191e-08			-2.32e-08
5.50949	9.66e-09		2.09297e-08			-2.2e-08
5.51387	9.11e-09		2.08892e-08			-2.15e-08
5.51826	9.01e-09		2.08488e-08			-2.15e-08
5.52264	8.91e-09		2.02612e-08			-2.16e-08
5.52703	7.71e-09		1.94432e-08			-2.18e-08
5.53142	7.69e-09		1.87454e-08			-2.23e-08
5.5358	7.66e-09		1.86807e-08			-2.21e-08
5.54019	7.2e-09		1.86161e-08			-2.2e-08
5.54457	7.14e-09		1.84713e-08			-2.19e-08
5.54896	7.25e-09		1.74615e-08			-2.19e-08
5.55335	8.86e-09		1.61763e-08			-2.12e-08
5.55773	1.17e-08		1.6431e-08			-2.1e-08
5.56212	1.18e-08		1.71733e-08			-2.1e-08
5.5665	1.18e-08		1.81448e-08			-2.09e-08
5.57089	1.17e-08		2.07548e-08			-2.03e-08
5.57528	1.17e-08		2.19112e-08			-1.78e-08
5.57966	1.09e-08		2.21275e-08			-1.61e-08
5.58405	1.08e-08		2.21313e-08			-1.52e-08
5.58843	1.08e-08		2.21029e-08			-1.51e-08
5.59282	1.06e-08		2.20746e-08			-1.52e-08
5.59721	1.02e-08		2.16528e-08			-1.52e-08
5.60159	1.02e-08		2.12311e-08			-1.52e-08
5.60598	1.02e-08		2.10417e-08			-1.51e-08
5.61036	1.01e-08		2.08522e-08			-1.41e-08
5.61475	1.01e-08		2.00452e-08			-1.4e-08
5.61914	1.01e-08		2.01348e-08			-1.39e-08
5.62352	1.25e-08		2.01031e-08			-1.39e-08
5.62791	1.4e-08		2.00713e-08			-1.38e-08
5.63229	1.43e-08		1.99898e-08			-1.32e-08
5.63668	1.44e-08		2.06426e-08			-1.23e-08
5.64107	1.44e-08		2.36584e-08			-1.22e-08
5.64545	1.42e-08		2.61998e-08			-1.04e-08
5.64984	1.39e-08		2.64383e-08			-7.5e-09
5.65422	1.32e-08		2.64659e-08			-6.92e-09
5.65861	1.29e-08		2.62076e-08			-6.88e-09
5.663	1.24e-08		2.59493e-08			-6.97e-09
5.66738	1.16e-08		2.54386e-08			-7.05e-09
5.67177	1.14e-08		2.51574e-08			-7.6e-09
5.67615	1.11e-08		2.51952e-08			-7.79e-09
5.68054	1.15e-08		2.51827e-08			-7.05e-09
5.68493	1.19e-08		2.51633e-08			-7.03e-09
5.68931	1.26e-08		2.51093e-08			-7.02e-09
5.6937	1.48e-08		2.50553e-08			-7.02e-09
5.69808	1.6e-08		2.48308e-08			-7.02e-09
5.70247	1.6e-08		2.45385e-08			-7.28e-09
5.70686	1.59e-08		2.51248e-08			-6.99e-09
5.71124	1.59e-08		2.77644e-08			-5.79e-09
5.71563	1.57e-08		2.9069e-08			-2.68e-09
5.72001	1.46e-08		2.9357e-08			-2.47e-11
5.7244	1.4e-08		2.94873e-08			8.2e-11
5.72879	1.39e-08		2.94226e-08			5.09e-11
5.73317	1.38e-08		2.9358e-08			1.99e-11
5.73756	1.33e-08		2.86234e-08			-6.26e-11
5.74194	1.32e-08		2.77377e-08			-4.55e-10
5.74633	1.32e-08		2.72975e-08			-7.12e-10
5.75072	1.3e-08		2.71983e-08			-4.5e-10
5.7551	1.29e-08		2.70991e-08			-3.82e-10
5.75949	1.25e-08		2.62207e-08			-3.46e-10
5.76387	1.46e-08		2.5418e-08			-3.09e-10
5.76826	1.58e-08		2.50171e-08			-2.65e-10
5.77265	1.63e-08		2.49369e-08			9.57e-12
5.77703	1.65e-08		2.55708e-08			6.21e-10
5.78142	1.64e-08		2.76764e-08			2.38e-09
5.7858	1.63e-08		2.84863e-08			4.4e-09
5.79019	1.54e-08		2.84323e-08			6.52e-09
5.79458	1.47e-08		2.83784e-08			6.81e-09
5.79896	1.49e-08		2.81082e-08			6.79e-09
5.80335	1.49e-08		2.74995e-08			6.78e-09
5.80773	1.48e-08		2.64615e-08			6.69e-09
5.81212	1.48e-08		2.58162e-08			6.49e-09
5.81651	1.48e-08		2.60235e-08			6.69e-09
5.82089	1.48e-08		2.63135e-08			6.7e-09
5.82528	1.48e-08		2.63249e-08			6.72e-09
5.82966	1.51e-08		2.65058e-08			6.64e-09
5.83405	1.81e-08		2.65094e-08			6.48e-09
5.83844	1.99e-08		2.64931e-08			6.58e-09
5.84282	2.03e-08		2.64767e-08			6.64e-09
5.84721	2.03e-08		2.79602e-08			6.7e-09
5.85159	2.02e-08		3.08005e-08			7.2e-09
5.85598	2.02e-08		3.21883e-08			9.93e-09
5.86037	1.93e-08		3.21986e-08			1.1e-08
5.86475	1.92e-08		3.21807e-08			1.12e-08
5.86914	1.91e-08		3.21164e-08			1.12e-08
5.87352	1.89e-08		3.2052e-08			1.13e-08
5.87791	1.84e-08		3.20272e-08			1.13e-08
5.8823	1.76e-08		3.20024e-08			1.12e-08
5.88668	1.76e-08		3.19695e-08			1.11e-08
5.89107	1.78e-08		3.18801e-08			1.1e-08
5.89545	1.79e-08		3.03243e-08			1.09e-08
5.89984	1.79e-08		3.00036e-08			1.05e-08
5.90423	1.94e-08		2.99758e-08			1.04e-08
5.90861	2.06e-08		2.9948e-08			1.02e-08
5.913	2.11e-08		2.97013e-08			8.89e-09
5.91738	2.12e-08		2.98234e-08			9.48e-09
5.92177	2.12e-08		3.22727e-08			1.02e-08
5.92616	2.09e-08		3.54308e-08			1.27e-08
5.93054	2.06e-08		3.54644e-08			1.28e-08
5.93493	2.03e-08		3.54145e-08			1.29e-08
5.93931	1.98e-08		3.53645e-08			1.28e-08
5.9437	1.92e-08		3.50918e-08			1.28e-08
5.94809	1.85e-08		3.4026e-08			1.15e-08
5.95247	1.88e-08		3.31249e-08			9.89e-09
5.95686	1.88e-08		3.31554e-08			9.88e-09
5.96124	1.91e-08		3.31187e-08			9.79e-09
5.96563	1.93e-08		3.30819e-08			9.14e-09
5.97002	1.98e-08		3.30164e-08			8.07e-09
5.9744	2.19e-08		3.39839e-08			8.06e-09
5.97879	2.51e-08		3.4153e-08			8.05e-09
5.98317	2.55e-08		3.42513e-08			8.37e-09
5.98756	2.55e-08		3.53992e-08			8.43e-09
5.99195	2.55e-08		3.73901e-08			8.68e-09
5.99633	2.55e-08		3.9507e-08			1.02e-08
6.00072	2.54e-08		3.99816e-08			1.02e-08
6.0051	2.53e-08		4.00631e-08			1.02e-08
6.00949	2.52e-08		4.00933e-08			1.01e-08
6.01388	2.52e-08		4.00969e-08			9.59e-09
6.01826	2.51e-08		3.97253e-08			8.18e-09
6.02265	2.5e-08		3.93537e-08			7.63e-09
6.02703	2.52e-08		3.93003e-08			7.32e-09
6.03142	2.54e-08		3.92468e-08			6.98e-09
6.03581	2.57e-08		3.797e-08			5.96e-09
6.04019	2.59e-08		3.79859e-08			4.46e-09
6.04458	2.82e-08		3.79581e-08			3.77e-09
6.04896	2.93e-08		3.79304e-08			3.56e-09
6.05335	2.92e-08		3.7886e-08			3.31e-09
6.05774	2.92e-08		3.83763e-08			2.21e-09
6.06212	2.9e-08		4.11518e-08			2.59e-09
6.06651	2.83e-08		4.18377e-08			4.59e-09
6.07089	2.76e-08		4.18677e-08			4.63e-09
6.07528	2.66e-08		4.18686e-08			4.64e-09
6.07967	2.62e-08		4.14252e-08			4.65e-09
6.08405	2.59e-08		4.09818e-08			4.57e-09
6.08844	2.51e-08		4.04387e-08			3.18e-09
6.09282	2.42e-08		3.98389e-08			1.98e-09
6.09721	2.41e-08		3.94435e-08			4.8e-10
6.1016	2.39e-08		3.90481e-08			1.71e-10
6.10598	2.34e-08		3.82719e-08			-5.54e-10
6.11037	2.4e-08		3.75829e-08			-1.58e-09
6.11475	2.8e-08		3.67691e-08			-2.28e-09
6.11914	3.1e-08		3.63465e-08			-2.84e-09
6.12353	3.09e-08		3.61861e-08			-3.24e-09
6.12791	3.09e-08		3.7084e-08			-4.18e-09
6.1323	3.09e-08		4.01369e-08			-4.2e-09
6.13668	3.08e-08		4.28698e-08			-3.58e-09
6.14107	2.97e-08		4.28202e-08			-3.44e-09
6.14546	2.9e-08		4.27706e-08			-3.39e-09
6.14984	2.89e-08		4.26859e-08			-3.78e-09
6.15423	2.88e-08		4.23251e-08			-4.18e-09
6.15861	2.75e-08		4.16243e-08			-6.25e-09
6.163	2.76e-08		4.12538e-08			-7.3e-09
6.16739	2.76e-08		4.10861e-08			-8.32e-09
6.17177	2.76e-08		4.09184e-08			-8.7e-09
6.17616	2.76e-08		3.97598e-08			-9.07e-09
6.18054	2.8e-08		4.0282e-08			-1.09e-08
6.18493	3.11e-08		4.04349e-08			-1.17e-08
6.18932	3.26e-08		4.04866e-08			-1.28e-08
6.1937	3.29e-08		4.05384e-08			-1.38e-08
6.19809	3.28e-08		4.08169e-08			-1.44e-08
6.20247	3.27e-08		4.34999e-08			-1.4e-08
6.20686	3.25e-08		4.46555e-08			-1.29e-08
6.21125	3.18e-08		4.48589e-08			-1.27e-08
6.21563	3.14e-08		4.4821e-08			-1.26e-08
6.22002	3.14e-08		4.47831e-08			-1.26e-08
6.2244	3.14e-08		4.46694e-08			-1.34e-08
6.22879	3.09e-08		4.39182e-08			-1.43e-08
6.23318	3.03e-08		4.36557e-08			-1.57e-08
6.23756	2.97e-08		4.34528e-08			-1.7e-08
6.24195	2.95e-08		4.32498e-08			-1.76e-08
6.24633	2.97e-08		4.25807e-08			-1.98e-08
6.25072	3.02e-08		4.24318e-08			-2.09e-08
6.25511	3.24e-08		4.22391e-08			-2.13e-08
6.25949	3.38e-08		4.20464e-08			-2.15e-08
6.26388	3.38e-08		4.23839e-08			-2.22e-08
6.26826	3.37e-08		4.40391e-08			-2.35e-08
6.27265	3.37e-08		4.64219e-08			-2.36e-08
6.27704	3.3e-08		4.74545e-08			-2.26e-08
6.28142	3.19e-08		4.751e-08			-2.26e-08
6.28581	3.17e-08		4.75064e-08			-2.26e-08
6.29019	3.16e-08		4.74095e-08			-2.27e-08
6.29458	3.16e-08		4.73126e-08			-2.29e-08
6.29897	3.14e-08		4.61152e-08			-2.42e-08
6.30335	3.12e-08		4.49022e-08			-2.58e-08
6.30774	3.07e-08		4.48509e-08			-2.67e-08
6.31212	3.01e-08		4.47995e-08			-2.69e-08
6.31651	2.99e-08		4.3799e-08			-2.8e-08
6.3209	3.01e-08		4.35955e-08			-2.94e-08
6.32528	3.2e-08		4.33766e-08			-3.07e-08
6.32967	3.42e-08		4.23123e-08			-3.17e-08
6.33405	3.42e-08		4.16491e-08			-3.23e-08
6.33844	3.42e-08		4.23669e-08			-3.27e-08
6.34283	3.41e-08		4.44859e-08			-3.22e-08
6.34721	3.39e-08		4.54537e-08			-3.09e-08
6.3516	3.29e-08		4.56055e-08			-3.05e-08
6.35598	3.27e-08		4.5608e-08			-3.06e-08
6.36037	3.26e-08		4.53874e-08			-3.07e-08
6.36476	3.26e-08		4.51668e-08			-3.1e-08
6.36914	3.18e-08		4.41808e-08			-3.16e-08
6.37353	3.17e-08		4.37839e-08			-3.28e-08
6.37791	3.13e-08		4.36486e-08			-3.37e-08
6.3823	3.07e-08		4.28573e-08			-3.39e-08
6.38669	3.05e-08		4.20426e-08			-3.49e-08
6.39107	3.1e-08		4.17784e-08			-3.61e-08
6.39546	3.43e-08		4.14297e-08			-3.66e-08
6.39984	3.55e-08		4.11038e-08			-3.77e-08
6.40423	3.57e-08		4.0931e-08			-3.89e-08
6.40862	3.56e-08		4.15362e-08			-3.95e-08
6.413	3.56e-08		4.38204e-08			-3.91e-08
6.41739	3.54e-08		4.42536e-08			-3.69e-08
6.42177	3.45e-08		4.44495e-08			-3.68e-08
6.42616	3.4e-08		4.44954e-08			-3.68e-08
6.43055	3.39e-08		4.41141e-08			-3.68e-08
6.43493	3.34e-08		4.37328e-08			-3.7e-08
6.43932	3.29e-08		4.23465e-08			-3.81e-08
6.4437	3.26e-08		4.13031e-08			-3.95e-08
6.44809	3.2e-08		4.12806e-08			-3.97e-08
6.45248	3.18e-08		4.1258e-08			-3.97e-08
6.45686	3.17e-08		4.11744e-08			-4.07e-08
6.46125	3.2e-08		4.10187e-08			-4.17e-08
6.46563	3.39e-08		4.05686e-08			-4.2e-08
6.47002	3.48e-08		4.03485e-08			-4.27e-08
6.47441	3.53e-08		4.01284e-08			-4.26e-08
6.47879	3.51e-08		4.03721e-08			-4.26e-08
6.48318	3.5e-08		4.26545e-08			-4.16e-08
6.48756	3.46e-08		4.39561e-08			-4.07e-08
6.49195	3.34e-08		4.41364e-08			-4.03e-08
6.49634	3.3e-08		4.40127e-08			-4.01e-08
6.50072	3.28e-08		4.38891e-08			-4.01e-08
6.50511	3.24e-08		4.365e-08			-4.02e-08
6.50949	3.2e-08		4.33797e-08			-4.15e-08
6.51388	3.15e-08		4.32745e-08			-4.23e-08
6.51827	3.11e-08		4.31693e-08			-4.32e-08
6.52265	3.09e-08		4.29477e-08			-4.36e-08
6.52704	3.12e-08		4.16176e-08			-4.39e-08
6.53142	3.18e-08		4.11362e-08			-4.5e-08
6.53581	3.46e-08		4.07768e-08			-4.55e-08
6.5402	3.55e-08		4.05444e-08			-4.58e-08
6.54458	3.53e-08		4.03808e-08			-4.63e-08
6.54897	3.52e-08		4.10973e-08			-4.63e-08
6.55335	3.49e-08		4.33107e-08			-4.58e-08
6.55774	3.43e-08		4.42112e-08			-4.37e-08
6.56213	3.34e-08		4.41965e-08			-4.28e-08
6.56651	3.26e-08		4.4173e-08			-4.27e-08
6.5709	3.24e-08		4.41495e-08			-4.31e-08
6.57528	3.22e-08		4.37308e-08			-4.36e-08
6.57967	3.16e-08		4.25429e-08			-4.44e-08
6.58406	3.12e-08		4.10136e-08			-4.56e-08
6.58844	3.06e-08		4.0852e-08			-4.59e-08
6.59283	3.01e-08		4.05683e-08			-4.64e-08
6.59721	2.96e-08		4.02847e-08			-4.69e-08
6.6016	3.01e-08		3.96574e-08			-4.84e-08
6.60599	3.22e-08		3.95521e-08			-4.92e-08
6.61037	3.31e-08		3.94469e-08			-5.03e-08
6.61476	3.32e-08		3.95751e-08			-5.04e-08
6.61914	3.32e-08		4.01517e-08			-5.06e-08
6.62353	3.29e-08		4.18185e-08			-5.02e-08
6.62792	3.27e-08		4.28758e-08			-4.84e-08
6.6323	3.18e-08		4.33338e-08			-4.8e-08
6.63669	3.14e-08		4.31954e-08			-4.8e-08
6.64107	3.13e-08		4.3057e-08			-4.8e-08
6.64546	3.12e-08		4.27305e-08			-4.8e-08
6.64985	3.08e-08		4.15802e-08			-4.89e-08
6.65423	3.08e-08		4.14424e-08			-4.96e-08
6.65862	3.07e-08		4.13046e-08			-5.03e-08
6.663	3.04e-08		4.09852e-08			-5.08e-08
6.66739	3e-08		4.04526e-08			-5.12e-08
6.67178	3.07e-08		4.06192e-08			-5.24e-08
6.67616	3.39e-08		4.06227e-08			-5.31e-08
6.68055	3.5e-08		4.06099e-08			-5.36e-08
6.68493	3.49e-08		4.05971e-08			-5.46e-08
6.68932	3.48e-08		4.10565e-08			-5.53e-08
6.69371	3.45e-08		4.32002e-08			-5.47e-08
6.69809	3.39e-08		4.52129e-08			-5.19e-08
6.70248	3.38e-08		4.5334e-08			-5.15e-08
6.70686	3.34e-08		4.53138e-08			-5.14e-08
6.71125	3.27e-08		4.5123e-08			-5.14e-08
6.71564	3.24e-08		4.49322e-08			-5.15e-08
6.72002	3.12e-08		4.42078e-08			-5.21e-08
6.72441	3.02e-08		4.37863e-08			-5.33e-08
6.72879	3.01e-08		4.38365e-08			-5.35e-08
6.73318	3.02e-08		4.38156e-08			-5.36e-08
6.73757	3.11e-08		4.37945e-08			-5.41e-08
6.74195	3.21e-08		4.37734e-08			-5.53e-08
6.74634	3.4e-08		4.36865e-08			-5.56e-08
6.75072	3.44e-08		4.33234e-08			-5.66e-08
6.75511	3.46e-08		4.35537e-08			-5.7e-08
6.7595	3.46e-08		4.48436e-08			-5.68e-08
6.76388	3.38e-08		4.75028e-08			-5.67e-08
6.76827	3.31e-08		4.84809e-08			-5.46e-08
6.77265	3.22e-08		4.84904e-08			-5.42e-08
6.77704	3.16e-08		4.84082e-08			-5.41e-08
6.78143	3.15e-08		4.83261e-08			-5.43e-08
6.78581	3.13e-08		4.78991e-08			-5.46e-08
6.7902	3.09e-08		4.74956e-08			-5.53e-08
6.79458	3.06e-08		4.73119e-08			-5.61e-08
6.79897	3.03e-08		4.71348e-08			-5.66e-08
6.80336	2.92e-08		4.64331e-08			-5.76e-08
6.80774	2.88e-08		4.5086e-08			-5.8e-08
6.81213	2.94e-08		4.44485e-08			-5.83e-08
6.81651	3.11e-08		4.47992e-08			-5.85e-08
6.8209	3.18e-08		4.48249e-08			-5.94e-08
6.82529	3.18e-08		4.48506e-08			-6.04e-08
6.82967	3.17e-08		4.54461e-08			-6.14e-08
6.83406	3.16e-08		4.78048e-08			-6.02e-08
6.83844	3.09e-08		4.82291e-08			-5.82e-08
6.84283	3.06e-08		4.84302e-08			-5.78e-08
6.84722	3.05e-08		4.8488e-08			-5.78e-08
6.8516	3.02e-08		4.7977e-08			-5.78e-08
6.85599	2.92e-08		4.74661e-08			-5.79e-08
6.86037	2.78e-08		4.57684e-08			-5.82e-08
6.86476	2.68e-08		4.42906e-08			-5.87e-08
6.86915	2.68e-08		4.4215e-08			-5.9e-08
6.87353	2.67e-08		4.3442e-08			-5.91e-08
6.87792	2.66e-08		4.29786e-08			-5.92e-08
6.8823	2.68e-08		4.29431e-08			-5.98e-08
6.88669	2.9e-08		4.29076e-08			-6.05e-08
6.89108	3.06e-08		4.27575e-08			-6.11e-08
6.89546	3.13e-08		4.22523e-08			-6.11e-08
6.89985	3.13e-08		4.277e-08			-6.06e-08
6.90423	3.12e-08		4.5045e-08			-5.9e-08
6.90862	3.11e-08		4.6455e-08			-5.64e-08
6.91301	2.97e-08		4.66751e-08			-5.55e-08
6.91739	2.91e-08		4.66838e-08			-5.55e-08
6.92178	2.9e-08		4.63849e-08			-5.55e-08
6.92616	2.9e-08		4.6086e-08			-5.57e-08
6.93055	2.88e-08		4.47058e-08			-5.61e-08
6.93494	2.73e-08		4.44777e-08			-5.72e-08
6.93932	2.65e-08		4.44092e-08			-5.73e-08
6.94371	2.64e-08		4.43406e-08			-5.74e-08
6.94809	2.63e-08		4.4199e-08			-5.75e-08
6.95248	2.63e-08		4.35242e-08			-5.78e-08
6.95687	2.83e-08		4.30932e-08			-5.79e-08
6.96125	2.88e-08		4.25617e-08			-5.8e-08
6.96564	2.87e-08		4.24522e-08			-5.82e-08
6.97002	2.86e-08		4.30347e-08			-5.82e-08
6.97441	2.83e-08		4.53187e-08			-5.71e-08
6.9788	2.78e-08		4.579e-08			-5.46e-08
6.98318	2.69e-08		4.57839e-08			-5.37e-08
6.98757	2.66e-08		4.57567e-08			-5.37e-08
6.99195	2.64e-08		4.57295e-08			-5.37e-08
6.99634	2.62e-08		4.48058e-08			-5.38e-08
7.00073	2.56e-08		4.33223e-08			-5.39e-08
7.00511	2.51e-08		4.22238e-08			-5.48e-08
7.0095	2.49e-08		4.19104e-08			-5.49e-08
7.01388	2.46e-08		4.1597e-08			-5.49e-08
7.01827	2.36e-08		4.09908e-08			-5.52e-08
7.02266	2.43e-08		4.09008e-08			-5.54e-08
7.02704	2.72e-08		4.08433e-08			-5.57e-08
7.03143	2.78e-08		4.08131e-08			-5.55e-08
7.03581	2.81e-08		4.05266e-08			-5.52e-08
7.0402	2.79e-08		4.13133e-08			-5.47e-08
7.04459	2.76e-08		4.45019e-08			-5.39e-08
7.04897	2.71e-08		4.57992e-08			-5.15e-08
7.05336	2.58e-08		4.64256e-08			-4.85e-08
7.05774	2.56e-08		4.60879e-08			-4.85e-08
7.06213	2.54e-08		4.57502e-08			-4.85e-08
7.06652	2.53e-08		4.48021e-08			-4.85e-08
7.0709	2.5e-08		4.27998e-08			-4.85e-08
7.07529	2.4e-08		4.23287e-08			-4.97e-08
7.07967	2.33e-08		4.23087e-08			-4.94e-08
7.08406	2.24e-08		4.20701e-08			-4.92e-08
7.08845	2.15e-08		4.18315e-08			-4.91e-08
7.09283	2.26e-08		4.13749e-08			-4.9e-08
7.09722	2.41e-08		4.12479e-08			-4.89e-08
7.1016	2.47e-08		4.11209e-08			-4.85e-08
7.10599	2.5e-08		4.03485e-08			-4.81e-08
7.11038	2.47e-08		4.01431e-08			-4.78e-08
7.11476	2.44e-08		4.21011e-08			-4.69e-08
7.11915	2.29e-08		4.21246e-08			-4.45e-08
7.12353	2.15e-08		4.20834e-08			-4.33e-08
7.12792	2.1e-08		4.20422e-08			-4.31e-08
7.13231	2.08e-08		4.18182e-08			-4.31e-08
7.13669	2.06e-08		4.13944e-08			-4.31e-08
7.14108	2e-08		4.08878e-08			-4.32e-08
7.14546	1.94e-08		3.97456e-08			-4.36e-08
7.14985	1.93e-08		3.9651e-08			-4.35e-08
7.15424	1.93e-08		3.96046e-08			-4.35e-08
7.15862	1.94e-08		3.95581e-08			-4.35e-08
7.16301	2.02e-08		3.93922e-08			-4.35e-08
7.16739	2.22e-08		3.90759e-08			-4.35e-08
7.17178	2.37e-08		3.86712e-08			-4.35e-08
7.17617	2.35e-08		3.82766e-08			-4.35e-08
7.18055	2.33e-08		3.86947e-08			-4.27e-08
7.18494	2.28e-08		4.14378e-08			-4.12e-08
7.18932	2.19e-08		4.19608e-08			-3.82e-08
7.19371	2.13e-08		4.22042e-08			-3.58e-08
7.1981	2.12e-08		4.21197e-08			-3.57e-08
7.20248	2.12e-08		4.20352e-08			-3.57e-08
7.20687	2.11e-08		4.17708e-08			-3.57e-08
7.21125	2.05e-08		4.07077e-08			-3.58e-08
7.21564	2e-08		3.96302e-08			-3.61e-08
7.22003	1.95e-08		3.94502e-08			-3.53e-08
7.22441	1.88e-08		3.92703e-08			-3.49e-08
7.2288	1.87e-08		3.78438e-08			-3.47e-08
7.23318	1.96e-08		3.72858e-08			-3.46e-08
7.23757	2.15e-08		3.77344e-08			-3.46e-08
7.24196	2.2e-08		3.77856e-08			-3.45e-08
7.24634	2.22e-08		3.78367e-08			-3.44e-08
7.25073	2.2e-08		3.86765e-08			-3.33e-08
7.25511	2.17e-08		4.06212e-08			-3.1e-08
7.2595	2.12e-08		4.17191e-08			-2.76e-08
7.26389	2.08e-08		4.22513e-08			-2.65e-08
7.26827	1.99e-08		4.23193e-08			-2.63e-08
7.27266	1.96e-08		4.18436e-08			-2.63e-08
7.27704	1.94e-08		4.13679e-08			-2.63e-08
7.28143	1.83e-08		4.04146e-08			-2.63e-08
7.28582	1.8e-08		3.91201e-08			-2.66e-08
7.2902	1.79e-08		3.88669e-08			-2.67e-08
7.29459	1.78e-08		3.86307e-08			-2.66e-08
7.29897	1.77e-08		3.83945e-08			-2.64e-08
7.30336	1.8e-08		3.78897e-08			-2.6e-08
7.30775	2.06e-08		3.73996e-08			-2.58e-08
7.31213	2.06e-08		3.71748e-08			-2.55e-08
7.31652	2.06e-08		3.64693e-08			-2.55e-08
7.3209	2.05e-08		3.69922e-08			-2.48e-08
7.32529	2.02e-08		3.94014e-08			-2.3e-08
7.32968	1.95e-08		3.94729e-08			-2.02e-08
7.33406	1.93e-08		3.94464e-08			-1.85e-08
7.33845	1.92e-08		3.942e-08			-1.69e-08
7.34283	1.91e-08		3.91313e-08			-1.68e-08
7.34722	1.9e-08		3.73424e-08			-1.68e-08
7.35161	1.87e-08		3.7148e-08			-1.68e-08
7.35599	1.81e-08		3.70998e-08			-1.68e-08
7.36038	1.74e-08		3.70516e-08			-1.69e-08
7.36476	1.78e-08		3.69075e-08			-1.69e-08
7.36915	1.83e-08		3.66085e-08			-1.69e-08
7.37354	1.88e-08		3.65412e-08			-1.69e-08
7.37792	2.07e-08		3.64738e-08			-1.7e-08
7.38231	2.16e-08		3.62549e-08			-1.67e-08
7.38669	2.15e-08		3.64261e-08			-1.65e-08
7.39108	2.15e-08		3.74379e-08			-1.63e-08
7.39547	2.13e-08		4.05329e-08			-1.47e-08
7.39985	2.06e-08		4.10455e-08			-1.21e-08
7.40424	1.98e-08		4.12566e-08			-1.06e-08
7.40862	1.96e-08		4.09834e-08			-9.84e-09
7.41301	1.95e-08		4.07102e-08			-9.79e-09
7.4174	1.9e-08		4.01652e-08			-9.88e-09
7.42178	1.83e-08		3.93924e-08			-9.98e-09
7.42617	1.83e-08		3.80331e-08			-1.01e-08
7.43055	1.83e-08		3.80008e-08			-8.92e-09
7.43494	1.81e-08		3.79685e-08			-8.35e-09
7.43933	1.75e-08		3.79194e-08			-8.12e-09
7.44371	1.83e-08		3.7754e-08			-8.06e-09
7.4481	2.06e-08		3.74231e-08			-8e-09
7.45248	2.17e-08		3.67629e-08			-7.69e-09
7.45687	2.16e-08		3.63766e-08			-7.34e-09
7.46126	2.16e-08		3.77854e-08			-5.99e-09
7.46564	2.12e-08		4.10398e-08			-4.86e-09
7.47003	2.05e-08		4.11317e-08			-2.73e-09
7.47441	1.94e-08		4.10891e-08			-8.32e-10
7.4788	1.88e-08		4.10466e-08			-7.95e-10
7.48319	1.86e-08		4.09552e-08			-8.15e-10
7.48757	1.85e-08		3.97085e-08			-8.34e-10
7.49196	1.7e-08		3.91121e-08			-1.02e-09
7.49634	1.71e-08		3.87654e-08			-1.42e-09
7.50073	1.71e-08		3.84188e-08			-7.27e-10
7.50512	1.71e-08		3.77312e-08			-1.86e-10
7.5095	1.76e-08		3.71038e-08			-1.34e-10
7.51389	1.8e-08		3.68675e-08			-8.31e-11
7.51827	1.97e-08		3.6494e-08			5.67e-10
7.52266	2.01e-08		3.65015e-08			6.37e-10
7.52705	2.02e-08		3.66612e-08			7.06e-10
7.53143	2.01e-08		3.75697e-08			1.63e-09
7.53582	2.01e-08		3.98185e-08			2.8e-09
7.5402	2e-08		4.08811e-08			6.14e-09
7.54459	1.87e-08		4.1389e-08			8.29e-09
7.54898	1.75e-08		4.15919e-08			8.44e-09
7.55336	1.74e-08		4.14526e-08			8.48e-09
7.55775	1.72e-08		4.13133e-08			8.29e-09
7.56213	1.59e-08		4.00768e-08			8.09e-09
7.56652	1.55e-08		3.95079e-08			7.67e-09
7.57091	1.48e-08		3.93589e-08			8.68e-09
7.57529	1.36e-08		3.8325e-08			8.83e-09
7.57968	1.42e-08		3.7155e-08			8.9e-09
7.58406	1.53e-08		3.72071e-08			8.97e-09
7.58845	1.72e-08		3.73035e-08			9.03e-09
7.59284	1.77e-08		3.73188e-08			9.09e-09
7.59722	1.79e-08		3.73341e-08			9.48e-09
7.60161	1.75e-08		3.85998e-08			1.06e-08
7.60599	1.71e-08		4.12878e-08			1.19e-08
7.61038	1.63e-08		4.15942e-08			1.44e-08
7.61477	1.54e-08		4.15686e-08			1.62e-08
7.61915	1.47e-08		4.15431e-08			1.63e-08
7.62354	1.46e-08		4.14865e-08			1.63e-08
7.62792	1.46e-08		3.9935e-08			1.63e-08
7.63231	1.39e-08		3.88917e-08			1.58e-08
7.6367	1.39e-08		3.86037e-08			1.52e-08
7.64108	1.39e-08		3.83158e-08			1.54e-08
7.64547	1.38e-08		3.76688e-08			1.62e-08
7.64985	1.39e-08		3.68046e-08			1.64e-08
7.65424	1.51e-08		3.70892e-08			1.65e-08
7.65863	1.72e-08		3.70867e-08			1.65e-08
7.66301	1.84e-08		3.70671e-08			1.65e-08
7.6674	1.84e-08		3.70476e-08			1.7e-08
7.67178	1.84e-08		3.779e-08			1.72e-08
7.67617	1.84e-08		4.00233e-08			1.87e-08
7.68056	1.82e-08		4.17128e-08			2.17e-08
7.68494	1.72e-08		4.16939e-08			2.21e-08
7.68933	1.68e-08		4.13907e-08			2.23e-08
7.69371	1.67e-08		4.10876e-08			2.23e-08
7.6981	1.67e-08		4.05019e-08			2.23e-08
7.70249	1.62e-08		3.92047e-08			2.19e-08
7.70687	1.58e-08		3.83245e-08			2.17e-08
7.71126	1.52e-08		3.82722e-08			2.17e-08
7.71564	1.46e-08		3.82198e-08			2.16e-08
7.72003	1.42e-08		3.73074e-08			2.14e-08
7.72442	1.49e-08		3.65295e-08			2.09e-08
7.7288	1.74e-08		3.6118e-08			2.11e-08
7.73319	1.85e-08		3.5859e-08			2.12e-08
7.73757	1.84e-08		3.62509e-08			2.12e-08
7.74196	1.83e-08		3.72906e-08			2.12e-08
7.74635	1.78e-08		3.94309e-08			2.32e-08
7.75073	1.68e-08		4.04867e-08			2.55e-08
7.75512	1.6e-08		4.05165e-08			2.63e-08
7.7595	1.6e-08		4.03288e-08			2.63e-08
7.76389	1.6e-08		4.01412e-08			2.63e-08
7.76828	1.59e-08		3.92576e-08			2.63e-08
7.77266	1.41e-08		3.85822e-08			2.6e-08
7.77705	1.35e-08		3.83209e-08			2.54e-08
7.78143	1.33e-08		3.80596e-08			2.54e-08
7.78582	1.31e-08		3.68251e-08			2.59e-08
7.79021	1.3e-08		3.64167e-08			2.6e-08
7.79459	1.44e-08		3.60151e-08			2.6e-08
7.79898	1.73e-08		3.58468e-08			2.61e-08
7.80336	1.77e-08		3.56785e-08			2.61e-08
7.80775	1.77e-08		3.53523e-08			2.67e-08
7.81214	1.77e-08		3.51958e-08			2.73e-08
7.81652	1.76e-08		3.76106e-08			2.88e-08
7.82091	1.67e-08		3.84512e-08			3.14e-08
7.82529	1.57e-08		3.84673e-08			3.24e-08
7.82968	1.49e-08		3.80739e-08			3.25e-08
7.83407	1.47e-08		3.76806e-08			3.26e-08
7.83845	1.45e-08		3.69044e-08			3.26e-08
7.84284	1.36e-08		3.53636e-08			3.26e-08
7.84722	1.36e-08		3.51022e-08			3.25e-08
7.85161	1.3e-08		3.48612e-08			3.25e-08
7.856	1.22e-08		3.46203e-08			3.25e-08
7.86038	1.17e-08		3.37968e-08			3.19e-08
7.86477	1.17e-08		3.34015e-08			3.18e-08
7.86915	1.35e-08		3.33716e-08			3.17e-08
7.87354	1.46e-08		3.32652e-08			3.15e-08
7.87793	1.48e-08		3.31589e-08			3.3e-08
7.88231	1.49e-08		3.45113e-08			3.35e-08
7.8867	1.47e-08		3.71289e-08			3.43e-08
7.89108	1.45e-08		3.72269e-08			3.69e-08
7.89547	1.41e-08		3.7235e-08			3.77e-08
7.89986	1.3e-08		3.71226e-08			3.79e-08
7.90424	1.3e-08		3.70101e-08			3.79e-08
7.90863	1.29e-08		3.56692e-08			3.79e-08
7.91301	1.27e-08		3.46233e-08			3.78e-08
7.9174	1.23e-08		3.44498e-08			3.68e-08
7.92179	1.23e-08		3.42574e-08			3.71e-08
7.92617	1.26e-08		3.40651e-08			3.73e-08
7.93056	1.28e-08		3.34141e-08			3.74e-08
7.93494	1.41e-08		3.31789e-08			3.74e-08
7.93933	1.72e-08		3.34451e-08			3.79e-08
7.94372	1.81e-08		3.36424e-08			3.81e-08
7.9481	1.81e-08		3.38397e-08			3.82e-08
7.95249	1.81e-08		3.45777e-08			3.88e-08
7.95687	1.8e-08		3.70768e-08			4e-08
7.96126	1.77e-08		3.74632e-08			4.25e-08
7.96565	1.68e-08		3.76289e-08			4.27e-08
7.97003	1.64e-08		3.75882e-08			4.27e-08
7.97442	1.6e-08		3.75475e-08			4.27e-08
7.9788	1.56e-08		3.70357e-08			4.27e-08
7.98319	1.49e-08		3.57137e-08			4.23e-08
7.98758	1.46e-08		3.55793e-08			4.15e-08
7.99196	1.43e-08		3.54958e-08			4.1e-08
7.99635	1.4e-08		3.54124e-08			4.1e-08
8.00073	1.4e-08		3.50866e-08			4.1e-08
8.00512	1.54e-08		3.49897e-08			4.1e-08
8.00951	1.81e-08		3.48927e-08			4.1e-08
8.01389	1.84e-08		3.45919e-08			4.1e-08
8.01828	1.86e-08		3.49104e-08			4.17e-08
8.02266	1.84e-08		3.61407e-08			4.2e-08
8.02705	1.83e-08		3.90853e-08			4.39e-08
8.03144	1.79e-08		3.92195e-08			4.59e-08
8.03582	1.72e-08		3.92576e-08			4.61e-08
8.04021	1.72e-08		3.91761e-08			4.62e-08
8.04459	1.71e-08		3.90946e-08			4.61e-08
8.04898	1.7e-08		3.84563e-08			4.61e-08
8.05337	1.65e-08		3.70279e-08			4.55e-08
8.05775	1.61e-08		3.64693e-08			4.48e-08
8.06214	1.58e-08		3.59742e-08			4.46e-08
8.06652	1.55e-08		3.47049e-08			4.47e-08
8.07091	1.5e-08		3.43296e-08			4.47e-08
8.0753	1.6e-08		3.39134e-08			4.47e-08
8.07968	1.87e-08		3.36129e-08			4.47e-08
8.08407	1.89e-08		3.35835e-08			4.46e-08
8.08845	1.89e-08		3.37863e-08			4.5e-08
8.09284	1.88e-08		3.54638e-08			4.51e-08
8.09723	1.86e-08		3.78459e-08			4.7e-08
8.10161	1.8e-08		3.79288e-08			5.06e-08
8.106	1.66e-08		3.79292e-08			5.13e-08
8.11038	1.63e-08		3.78178e-08			5.16e-08
8.11477	1.62e-08		3.77063e-08			5.17e-08
8.11916	1.54e-08		3.6464e-08			5.17e-08
8.12354	1.45e-08		3.51211e-08			5.17e-08
8.12793	1.43e-08		3.4618e-08			5.13e-08
8.13231	1.42e-08		3.43506e-08			5.15e-08
8.1367	1.4e-08		3.40833e-08			5.17e-08
8.14109	1.39e-08		3.35404e-08			5.21e-08
8.14547	1.52e-08		3.35053e-08			5.26e-08
8.14986	1.81e-08		3.33286e-08			5.3e-08
8.15424	1.88e-08		3.31519e-08			5.36e-08
8.15863	1.88e-08		3.32692e-08			5.39e-08
8.16302	1.88e-08		3.52785e-08			5.46e-08
8.1674	1.79e-08		3.82484e-08			5.56e-08
8.17179	1.71e-08		3.83889e-08			5.85e-08
8.17617	1.62e-08		3.84452e-08			6.1e-08
8.18056	1.61e-08		3.84468e-08			6.12e-08
8.18495	1.58e-08		3.81227e-08			6.16e-08
8.18933	1.55e-08		3.77987e-08			6.17e-08
8.19372	1.49e-08		3.71891e-08			6.18e-08
8.1981	1.46e-08		3.68922e-08			6.2e-08
8.20249	1.41e-08		3.67673e-08			6.31e-08
8.20688	1.31e-08		3.57658e-08			6.34e-08
8.21126	1.31e-08		3.45356e-08			6.36e-08
8.21565	1.45e-08		3.43621e-08			6.45e-08
8.22003	1.56e-08		3.45586e-08			6.48e-08
8.22442	1.62e-08		3.46558e-08			6.55e-08
8.22881	1.64e-08		3.49317e-08			6.63e-08
8.23319	1.62e-08		3.63715e-08			6.68e-08
8.23758	1.59e-08		3.9311e-08			6.95e-08
8.24196	1.47e-08		4.01273e-08			7.24e-08
8.24635	1.39e-08		4.00908e-08			7.46e-08
8.25074	1.38e-08		4.00543e-08			7.49e-08
8.25512	1.38e-08		3.98642e-08			7.52e-08
8.25951	1.37e-08		3.94598e-08			7.53e-08
8.26389	1.36e-08		3.93145e-08			7.54e-08
8.26828	1.28e-08		3.91821e-08			7.72e-08
8.27267	1.2e-08		3.91604e-08			7.86e-08
8.27705	1.11e-08		3.91388e-08			8.04e-08
8.28144	1.1e-08		3.9108e-08			8.15e-08
8.28582	1.12e-08		3.90099e-08			8.26e-08
8.29021	1.39e-08		3.85171e-08			8.44e-08
8.2946	1.48e-08		3.79936e-08			8.55e-08
8.29898	1.48e-08		3.82107e-08			8.77e-08
8.30337	1.47e-08		3.95364e-08			8.94e-08
8.30775	1.47e-08		4.2167e-08			9.23e-08
8.31214	1.44e-08		4.26484e-08			9.65e-08
8.31653	1.39e-08		4.27326e-08			9.88e-08
8.32091	1.37e-08		4.27468e-08			1.01e-07
8.3253	1.35e-08		4.26587e-08			1.03e-07
8.32968	1.32e-08		4.25706e-08			1.05e-07
8.33407	1.24e-08		4.21623e-08			1.06e-07
8.33846	1.18e-08		4.14464e-08			1.08e-07
8.34284	1.14e-08		4.10461e-08			1.11e-07
8.34723	1.07e-08		4.02277e-08			1.13e-07
8.35161	1.01e-08		3.93892e-08			1.16e-07
8.356	1.08e-08		3.93382e-08			1.18e-07
8.36039	1.35e-08		3.92872e-08			1.2e-07
8.36477	1.44e-08		3.91317e-08			1.23e-07
8.36916	1.45e-08		3.88042e-08			1.25e-07
8.37354	1.44e-08		4.03613e-08			1.28e-07
8.37793	1.42e-08		4.35631e-08			1.33e-07
8.38232	1.4e-08		4.45069e-08			1.39e-07
8.3867	1.26e-08		4.49496e-08			1.45e-07
8.39109	1.22e-08		4.50678e-08			1.48e-07
8.39547	1.2e-08		4.491e-08			1.52e-07
8.39986	1.17e-08		4.47522e-08			1.55e-07
8.40425	1.08e-08		4.42496e-08			1.58e-07
8.40863	9.84e-09		4.44232e-08			1.62e-07
8.41302	8.51e-09		4.44877e-08			1.67e-07
8.4174	7.29e-09		4.44673e-08			1.72e-07
8.42179	6.98e-09		4.44468e-08			1.77e-07
8.42618	8e-09		4.50903e-08			1.81e-07
8.43056	1.07e-08		4.51093e-08			1.86e-07
8.43495	1.07e-08		4.51283e-08			1.93e-07
8.43933	1.07e-08		4.54342e-08			1.99e-07
8.44372	1.07e-08		4.73112e-08			2.04e-07
8.44811	1.04e-08		5.10209e-08			2.12e-07
8.45249	9.81e-09		5.39123e-08			2.2e-07
8.45688	9.23e-09		5.45042e-08			2.28e-07
8.46126	8.9e-09		5.46627e-08			2.35e-07
8.46565	8.19e-09		5.4848e-08			2.41e-07
8.47004	7.45e-09		5.53345e-08			2.47e-07
8.47442	7.17e-09		5.55793e-08			2.53e-07
8.47881	7.12e-09		5.61385e-08			2.62e-07
8.48319	7.44e-09		5.67545e-08			2.7e-07
8.48758	8.35e-09		5.68117e-08			2.79e-07
8.49197	9.01e-09		5.68688e-08			2.87e-07
8.49635	9.41e-09		5.77996e-08			2.96e-07
8.50074	1.17e-08		5.91939e-08			3.04e-07
8.50512	1.22e-08		5.9984e-08			3.13e-07
8.50951	1.22e-08		6.08569e-08			3.24e-07
8.5139	1.22e-08		6.33832e-08			3.35e-07
8.51828	1.16e-08		6.70776e-08			3.47e-07
8.52267	1.11e-08		7.05466e-08			3.61e-07
8.52705	1.08e-08		7.23734e-08			3.73e-07
[truncated: 5,183 more rows]

## Sheet: Figure 7
Data for double electron-electron resonance (DEER) spectroscopy
ligand-free BG505 trimer			Ab1303-BG505			Ab1573-BG505
Distance (Å)	mean probability		Distance (Å)	mean probability		Distance (Å)	mean probability
15	0.275409		15	0.126495		15	0.043201
15.4271	0.119698		15.4271	0.072637		15.4271	0.034028
15.8543	0.054185		15.8543	0.022097		15.8543	0.02707
16.2814	0.171316		16.2814	0.023943		16.2814	0.006872
16.7085	0.314226		16.7085	0.049275		16.7085	0.002727
17.1357	0.251759		17.1357	0.038113		17.1357	0.008391
17.5628	0.117183		17.5628	0.03949		17.5628	0.027412
17.99	0.04103		17.99	0.018034		17.99	0.007992
18.4171	0.015011		18.4171	0.003741		18.4171	0.001935
18.8442	0.006225		18.8442	0.003204		18.8442	0.00169
19.2714	0.001064		19.2714	0.00171		19.2714	0.001918
19.6985	0.005588		19.6985	0.004483		19.6985	0.004466
20.1256	0.033816		20.1256	0.014751		20.1256	0.002655
20.5528	0.134649		20.5528	0.017693		20.5528	0.002122
20.9799	0.266356		20.9799	0.024958		20.9799	0.00029
21.407	0.24301		21.407	0.090497		21.407	0.010554
21.8342	0.082416		21.8342	0.265189		21.8342	0.034506
22.2613	0.026583		22.2613	0.461434		22.2613	0.053801
22.6884	0.043786		22.6884	0.505673		22.6884	0.187417
23.1156	0.1339		23.1156	0.500895		23.1156	0.377387
23.5427	0.276499		23.5427	0.39783		23.5427	0.613087
23.9699	0.47574		23.9699	0.216309		23.9699	0.842059
24.397	0.62272		24.397	0.165042		24.397	1
24.8241	0.754287		24.8241	0.156505		24.8241	0.78097
25.2513	0.751674		25.2513	0.144933		25.2513	0.309275
25.6784	0.822161		25.6784	0.088878		25.6784	0.031343
26.1055	0.72062		26.1055	0.032771		26.1055	0.003809
26.5327	0.407489		26.5327	0.022815		26.5327	0.065819
26.9598	0.123525		26.9598	0.012063		26.9598	0.082373
27.3869	0.06978		27.3869	0.001597		27.3869	0.018512
27.8141	0.189587		27.8141	0.001235		27.8141	0.001883
28.2412	0.273639		28.2412	0.003979		28.2412	0.000179
28.6683	0.234002		28.6683	0.002942		28.6683	9e-06
29.0955	0.179339		29.0955	0.000487		29.0955	0
29.5226	0.144105		29.5226	0		29.5226	0.000514
29.9498	0.167645		29.9498	0.001579		29.9498	0.005798
30.3769	0.333164		30.3769	0.026223		30.3769	0.03121
30.804	0.615602		30.804	0.05013		30.804	0.068525
31.2312	0.769204		31.2312	0.035193		31.2312	0.08007
31.6583	0.625469		31.6583	0.01111		31.6583	0.060155
32.0854	0.327429		32.0854	0.001285		32.0854	0.037385
32.5126	0.121182		32.5126	6.8e-05		32.5126	0.027427
32.9397	0.07701		32.9397	0.000402		32.9397	0.030994
33.3668	0.121337		33.3668	0.001464		33.3668	0.038226
33.794	0.168422		33.794	0.001978		33.794	0.033464
34.2211	0.153459		34.2211	0.001945		34.2211	0.0233
34.6482	0.089259		34.6482	0.00173		34.6482	0.016319
35.0754	0.030664		35.0754	0.001669		35.0754	0.010437
35.5025	0.006575		35.5025	0.001011		35.5025	0.005262
35.9297	0.007684		35.9297	0.000136		35.9297	0.001534
36.3568	0.041129		36.3568	0		36.3568	0.000133
36.7839	0.138866		36.7839	0		36.7839	9.3e-05
37.2111	0.284656		37.2111	0		37.2111	2e-06
37.6382	0.407376		37.6382	0		37.6382	0
38.0653	0.444115		38.0653	0		38.0653	0
38.4925	0.379354		38.4925	0		38.4925	1.6e-05
38.9196	0.251173		38.9196	0		38.9196	0.00079
39.3467	0.123813		39.3467	0		39.3467	0.004157
39.7739	0.043594		39.7739	0		39.7739	0.012447
40.201	0.012275		40.201	0		40.201	0.033956
40.6281	0.006855		40.6281	0.000185		40.6281	0.092626
41.0553	0.013601		41.0553	0.015175		41.0553	0.215417
41.4824	0.04172		41.4824	0.085709		41.4824	0.376223
41.9096	0.113071		41.9096	0.23638		41.9096	0.504906
42.3367	0.2184		42.3367	0.419251		42.3367	0.53916
42.7638	0.320339		42.7638	0.540101		42.7638	0.466267
43.191	0.38192		43.191	0.535976		43.191	0.325781
43.6181	0.38824		43.6181	0.415681		43.6181	0.184322
44.0452	0.349646		44.0452	0.248317		44.0452	0.090365
44.4724	0.288993		44.4724	0.111101		44.4724	0.041847
44.8995	0.227035		44.8995	0.037444		44.8995	0.017947
45.3266	0.174434		45.3266	0.010821		45.3266	0.007024
45.7538	0.132559		45.7538	0.003561		45.7538	0.003041
46.1809	0.098205		46.1809	0.001244		46.1809	0.002021
46.608	0.070031		46.608	0.000287		46.608	0.00169
47.0352	0.047358		47.0352	0.000185		47.0352	0.001586
47.4623	0.029156		47.4623	0.000127		47.4623	0.001763
47.8894	0.016397		47.8894	7.2e-05		47.8894	0.002289
48.3166	0.008301		48.3166	2.5e-05		48.3166	0.003323
48.7437	0.003594		48.7437	0		48.7437	0.004806
49.1709	0.001376		49.1709	1.4e-05		49.1709	0.006617
49.598	0.00067		49.598	9e-05		49.598	0.008576
50.0251	0.000544		50.0251	0.000205		50.0251	0.010724
50.4523	0.000623		50.4523	0.000362		50.4523	0.013797
50.8794	0.002421		50.8794	0.00104		50.8794	0.018462
51.3065	0.009625		51.3065	0.002493		51.3065	0.026913
51.7337	0.03272		51.7337	0.005882		51.7337	0.043312
52.1608	0.088026		52.1608	0.014033		52.1608	0.076356
52.5879	0.190171		52.5879	0.036533		52.5879	0.133015
53.0151	0.341581		53.0151	0.077933		53.0151	0.207169
53.4422	0.528137		53.4422	0.132761		53.4422	0.28418
53.8693	0.720579		53.8693	0.186824		53.8693	0.346733
54.2965	0.882781		54.2965	0.224729		54.2965	0.381781
54.7236	0.982465		54.7236	0.236516		54.7236	0.383676
55.1508	1		55.1508	0.220779		55.1508	0.35533
55.5779	0.932814		55.5779	0.184077		55.5779	0.306713
56.005	0.79535		56.005	0.137864		56.005	0.251477
56.4322	0.61521		56.4322	0.094229		56.4322	0.20169
56.8593	0.426285		56.8593	0.060688		56.8593	0.164544
57.2864	0.259927		57.2864	0.038341		57.2864	0.140915
57.7136	0.13696		57.7136	0.02409		57.7136	0.126981
58.1407	0.061326		58.1407	0.015588		58.1407	0.117015
58.5678	0.023086		58.5678	0.010988		58.5678	0.107943
58.995	0.008163		58.995	0.008345		58.995	0.098781
59.4221	0.00229		59.4221	0.006631		59.4221	0.08936
59.8492	0.000468		59.8492	0.005403		59.8492	0.080351
60.2764	7.1e-05		60.2764	0.004499		60.2764	0.073459
60.7035	2e-06		60.7035	0.003751		60.7035	0.070028
61.1307	2e-06		61.1307	0.003166		61.1307	0.070118
61.5578	8e-06		61.5578	0.002998		61.5578	0.073214
61.9849	2.4e-05		61.9849	0.00413		61.9849	0.078581
62.4121	7.6e-05		62.4121	0.009137		62.4121	0.085296
62.8392	0.000164		62.8392	0.022354		62.8392	0.092563
63.2663	0.00027		63.2663	0.049968		63.2663	0.099405
63.6935	0.000396		63.6935	0.098542		63.6935	0.104994
64.1206	0.000549		64.1206	0.172083		64.1206	0.109006
64.5477	0.000734		64.5477	0.270605		64.5477	0.111183
64.9749	0.000937		64.9749	0.390011		64.9749	0.11137
65.402	0.001143		65.402	0.522391		65.402	0.109499
65.8291	0.001321		65.8291	0.656948		65.8291	0.105769
66.2563	0.001441		66.2563	0.782141		66.2563	0.100075
66.6834	0.001485		66.6834	0.886899		66.6834	0.092321
67.1106	0.001432		67.1106	0.961723		67.1106	0.082956
67.5377	0.00128		67.5377	1		67.5377	0.072778
67.9648	0.001062		67.9648	0.998942		67.9648	0.062598
68.392	0.000814		68.392	0.959885		68.392	0.052769
68.8191	0.000575		68.8191	0.887729		68.8191	0.04378
69.2462	0.000381		69.2462	0.790219		69.2462	0.035842
69.6734	0.000252		69.6734	0.676679		69.6734	0.028975
70.1005	0.000171		70.1005	0.557598		70.1005	0.023315
70.5276	0.000134		70.5276	0.442848		70.5276	0.018893
70.9548	0.000129		70.9548	0.33934		70.9548	0.015537
71.3819	0.000127		71.3819	0.250619		71.3819	0.013027
71.809	0.000125		71.809	0.177668		71.809	0.010974
72.2362	0.000122		72.2362	0.120113		72.2362	0.009215
72.6633	0.000117		72.6633	0.077147		72.6633	0.007667
73.0905	0.000106		73.0905	0.046733		73.0905	0.006291
73.5176	8.8e-05		73.5176	0.026377		73.5176	0.005071
73.9447	6.4e-05		73.9447	0.013813		73.9447	0.004029
74.3719	4.2e-05		74.3719	0.0069		74.3719	0.00318
74.799	2.2e-05		74.799	0.003374		74.799	0.00256
75.2261	8e-06		75.2261	0.001735		75.2261	0.002182
75.6533	2e-06		75.6533	0.000869		75.6533	0.001988
76.0804	2e-06		76.0804	0.000453		76.0804	0.001939
76.5075	2e-06		76.5075	0.000228		76.5075	0.001976
76.9347	2e-06		76.9347	9e-05		76.9347	0.002023
77.3618	2e-06		77.3618	2e-05		77.3618	0.00203
77.7889	2e-06		77.7889	0		77.7889	0.001975
78.2161	2e-06		78.2161	0		78.2161	0.001853
78.6432	2e-06		78.6432	0		78.6432	0.001671
79.0704	2e-06		79.0704	0		79.0704	0.001454
79.4975	2e-06		79.4975	0		79.4975	0.001227
79.9246	2e-06		79.9246	0		79.9246	0.001009
80.3518	2e-06		80.3518	0		80.3518	0.000825
80.7789	2e-06		80.7789	0		80.7789	0.000696
81.206	2e-06		81.206	0		81.206	0.000616
81.6332	2e-06		81.6332	0		81.6332	0.000561
82.0603	2e-06		82.0603	0		82.0603	0.000518
82.4874	2e-06		82.4874	0		82.4874	0.000469
82.9146	2e-06		82.9146	0		82.9146	0.000407
83.3417	2e-06		83.3417	0		83.3417	0.000342
83.7688	2e-06		83.7688	0		83.7688	0.000281
84.196	2e-06		84.196	0		84.196	0.000219
84.6231	2e-06		84.6231	0		84.6231	0.000156
85.0503	2e-06		85.0503	0		85.0503	9.9e-05
85.4774	2e-06		85.4774	0		85.4774	5.4e-05
85.9045	2e-06		85.9045	0		85.9045	2.5e-05
86.3317	2e-06		86.3317	0		86.3317	1.4e-05
86.7588	2e-06		86.7588	0		86.7588	1.8e-05
87.1859	2e-06		87.1859	0		87.1859	2.5e-05
87.6131	2e-06		87.6131	0		87.6131	3e-05
88.0402	2e-06		88.0402	0		88.0402	3.2e-05
88.4673	2e-06		88.4673	0		88.4673	3.1e-05
88.8945	3e-06		88.8945	0		88.8945	2.8e-05
89.3216	3e-06		89.3216	0		89.3216	2.3e-05
89.7487	2e-06		89.7487	0		89.7487	1.7e-05
90.1759	2e-06		90.1759	0		90.1759	1.1e-05
90.603	3e-06		90.603	0		90.603	9e-06
91.0302	3e-06		91.0302	0		91.0302	1e-05
91.4573	3e-06		91.4573	0		91.4573	1.5e-05
91.8844	3e-06		91.8844	0		91.8844	2.5e-05
92.3116	3e-06		92.3116	0		92.3116	4e-05
92.7387	3e-06		92.7387	0		92.7387	5.9e-05
93.1658	4e-06		93.1658	0		93.1658	7.4e-05
93.593	4e-06		93.593	0		93.593	8.3e-05
94.0201	4e-06		94.0201	0		94.0201	8.6e-05
94.4472	4e-06		94.4472	0		94.4472	8.7e-05
94.8744	5e-06		94.8744	0		94.8744	8.9e-05
95.3015	5e-06		95.3015	0		95.3015	9.1e-05
95.7286	5e-06		95.7286	0		95.7286	9.3e-05
96.1558	6e-06		96.1558	7e-06		96.1558	9.6e-05
96.5829	6e-06		96.5829	3.1e-05		96.5829	0.000105
97.0101	1.1e-05		97.0101	0.000169		97.0101	0.000207
97.4372	9.1e-05		97.4372	0.000763		97.4372	0.000726
97.8643	0.000655		97.8643	0.002446		97.8643	0.002428
98.2915	0.00278		98.2915	0.005646		98.2915	0.006328
98.7186	0.007355		98.7186	0.010455		98.7186	0.012779

## Sheet: Primers
Primers are purchased from Integraded DNA Technologies (IDT)
vector forward	AGGTGTCCACTCCCAGGTC
vector reverse	TACAAATAAAGCAATAGCATCACA
Ab1303 heavy chain
forward	CAGGTGCAGCTGCAGGAG
reverse	TGAGGAGACGGTGACCAGG
Ab1303 light chain
forward	ATGGGATGGTCATGTATCATC
reverse	CCGCCATGGCCCAACTTG
Ab1573 heavy chain
forward	CAGGTCCAGCTGGTACAG
reverse	GGTGCTGTCAATGGTGATGG
Ab1573 light chain
forward	CTGGGCCCAGTCTGCC
reverse	GTGACCGAGGGGGCAG
